# Supplementary material for: Causal association of plasma circulating metabolites with nephritis: a Mendelian randomization study
Source: Front Nutr. 2024 May 3;11:1364841. doi: 10.3389/fnut.2024.1364841 (PMC11099270; doi:10.3389/fnut.2024.1364841)
Supplement: Supplementary file 1 [file Table_1.XLSX]

## Sheet: Table legend
Supplementary Tables
No	Title
Table S1	Global heterogeneity test using Mendelian randomization (MR) of plasma circulating metabolites and nephritis outcome (MR-PRESSO).
Table S2	Cochran Q test for heterogeneity of associations between 26 circulating metabolic traits and nephritis.
Table S3	Horizontal pleiotropic effects assessed for associations between 26 circulating metabolic traits and nephritis using MR-Egger intercepts.
Table S4	Leave-one-out test independence of instrumental variables (SNPs) for 26 circulating metabolic traits.
Table S5	Mendelian randomization (MR) analysis of 56 plasma proteins and nephritis outcomes with inverse variance weighting (IVW) as the decision method.
Table S6	Mendelian randomization (MR) analysis of fenofibrate and nephritis outcomes with inverse variance weighting (IVW) as the decision method.

## Sheet: Table S1
Table S1. Global heterogeneity test using Mendelian randomization (MR) of plasma circulating metabolites and nephritis outcome (MR-PRESSO).
Outcome	Exposure	Analysis Causal Estimate	SD	T-stat	P-value	$`MR-PRESSO results`$`Global Test`$RSSobs	$`MR-PRESSO results`$`Global Test`$Pvalue
ATIN	VLDL.D	0.0952846	0.0332267	2.86772	1 0.006171691	41.1433	0.75
	DHA	-0.173663	0.0635137	-2.73426	0.0522132	4.55172	0.594
	Bis.FA.ratio	-0.0102626	0.0443253	-0.231529	0.82608	27.4078	0.304
	CH2.in.FA
	DB.in.FA
	CH2.DB.ratio	-0.00394457	0.054193	-0.0727874	0.944797	27.7934	0.259
CTIN	M.HDL.C	0.737771	0.236306	3.12209	0.0261901	5.48251	0.633
	M.HDL.FC	0.77233	0.217367	3.55312	0.023732	4.08736	0.683
	HDL.C	0.437479	0.192613	2.27129	0.0492592	11.0036	0.488
	M.HDL.L	0.728857	0.355848	2.04822	0.109912	6.65026	0.389
	Crea	-0.707378	0.253824	-2.78688	0.0385867	3.6611	0.797
GN	L.LDL.PL	-0.123172	0.0469444	-2.62377	0.0184282	17.0294	0.53
	L.LDL.FC	-0.128514	0.0501541	-2.56238	0.0248921	14.5841	0.456
	L.LDL.P	-0.12045	0.0493393	-2.44125	0.0285196	17.0719	0.437
	L.LDL.CE	-0.119514	0.0501485	-2.3832	0.0318773	17.6353	0.394
	IDL.C	-0.125546	0.0527977	-2.37787	0.0334409	17.0996	0.344
	L.LDL.C	-0.116649	0.048621	-2.39914	0.0289687	18.866	0.459
	IDL.PL	-0.127362	0.0526405	-2.41947	0.0297382	17.2553	0.401
	L.LDL.L	-0.113352	0.0493618	-2.29636	0.03648	18.7991	0.399
	IDL.P	-0.124609	0.0550192	-2.26483	0.0412611	17.6002	0.34
	IDL.L	-0.117063	0.0530751	-2.20562	0.0446277	18.5217	0.326
	Crea	0.320846	0.145863	2.19963	0.0791307	7.95142	0.393
	IDL.FC	-0.121723	0.0564238	-2.15731	0.0539566	15.9705	0.338
	M.LDL.C	-0.115856	0.0544046	-2.12953	0.0528945	18.549	0.3
	S.LDL.P	-0.124028	0.0681566	-1.81976	0.102142	15.4724	0.238
TIN (acute or chronic)	Phe	0.644903	0.239209	2.69598	0.0740379	4.22839	0.569

## Sheet: Table S2
Table S2. Cochran Q test for heterogeneity of associations between 26 circulating metabolic traits and nephritis
id.exposure	id.outcome	outcome	exposure	method	Q	Q_df	Q_pval
5eLUCf	finn-b-GLOMER_NEPHRITIS	Glomerulonephritis || id:finn-b-GLOMER_NEPHRITIS	L.LDL.L	MR Egger	10.6728	14	0.711527
5eLUCf	finn-b-GLOMER_NEPHRITIS	Glomerulonephritis || id:finn-b-GLOMER_NEPHRITIS	L.LDL.L	Inverse variance weighted	15.7212	15	0.400818
5jj60A	finn-b-GLOMER_NEPHRITIS	Glomerulonephritis || id:finn-b-GLOMER_NEPHRITIS	IDL.PL	MR Egger	10.5034	12	0.571888
5jj60A	finn-b-GLOMER_NEPHRITIS	Glomerulonephritis || id:finn-b-GLOMER_NEPHRITIS	IDL.PL	Inverse variance weighted	14.3148	13	0.352054
Cd72Ue	finn-b-GLOMER_NEPHRITIS	Glomerulonephritis || id:finn-b-GLOMER_NEPHRITIS	Crea	MR Egger	5.14478	4	0.272762
Cd72Ue	finn-b-GLOMER_NEPHRITIS	Glomerulonephritis || id:finn-b-GLOMER_NEPHRITIS	Crea	Inverse variance weighted	5.68882	5	0.337685
ceO6B4	finn-b-GLOMER_NEPHRITIS	Glomerulonephritis || id:finn-b-GLOMER_NEPHRITIS	S.LDL.P	MR Egger	7.19903	7	0.408455
ceO6B4	finn-b-GLOMER_NEPHRITIS	Glomerulonephritis || id:finn-b-GLOMER_NEPHRITIS	S.LDL.P	Inverse variance weighted	9.9198	8	0.2707
gqGbKS	finn-b-GLOMER_NEPHRITIS	Glomerulonephritis || id:finn-b-GLOMER_NEPHRITIS	L.LDL.P	MR Egger	10.1887	13	0.678438
gqGbKS	finn-b-GLOMER_NEPHRITIS	Glomerulonephritis || id:finn-b-GLOMER_NEPHRITIS	L.LDL.P	Inverse variance weighted	14.2477	14	0.431425
hOko98	finn-b-GLOMER_NEPHRITIS	Glomerulonephritis || id:finn-b-GLOMER_NEPHRITIS	L.LDL.C	MR Egger	11.4021	14	0.654198
hOko98	finn-b-GLOMER_NEPHRITIS	Glomerulonephritis || id:finn-b-GLOMER_NEPHRITIS	L.LDL.C	Inverse variance weighted	15.779	15	0.396893
jjNynA	finn-b-GLOMER_NEPHRITIS	Glomerulonephritis || id:finn-b-GLOMER_NEPHRITIS	IDL.C	MR Egger	10.6469	12	0.559399
jjNynA	finn-b-GLOMER_NEPHRITIS	Glomerulonephritis || id:finn-b-GLOMER_NEPHRITIS	IDL.C	Inverse variance weighted	14.2081	13	0.359351
KJdTcp	finn-b-GLOMER_NEPHRITIS	Glomerulonephritis || id:finn-b-GLOMER_NEPHRITIS	IDL.P	MR Egger	10.4634	12	0.575373
KJdTcp	finn-b-GLOMER_NEPHRITIS	Glomerulonephritis || id:finn-b-GLOMER_NEPHRITIS	IDL.P	Inverse variance weighted	14.6195	13	0.331707
lzu1rI	finn-b-GLOMER_NEPHRITIS	Glomerulonephritis || id:finn-b-GLOMER_NEPHRITIS	L.LDL.CE	MR Egger	10.9021	13	0.619017
lzu1rI	finn-b-GLOMER_NEPHRITIS	Glomerulonephritis || id:finn-b-GLOMER_NEPHRITIS	L.LDL.CE	Inverse variance weighted	14.6839	14	0.400095
N98Uf1	finn-b-GLOMER_NEPHRITIS	Glomerulonephritis || id:finn-b-GLOMER_NEPHRITIS	L.LDL.PL	MR Egger	10.292	13	0.6699
N98Uf1	finn-b-GLOMER_NEPHRITIS	Glomerulonephritis || id:finn-b-GLOMER_NEPHRITIS	L.LDL.PL	Inverse variance weighted	14.1703	14	0.437104
oEetJH	finn-b-GLOMER_NEPHRITIS	Glomerulonephritis || id:finn-b-GLOMER_NEPHRITIS	IDL.FC	MR Egger	10.2587	10	0.418097
oEetJH	finn-b-GLOMER_NEPHRITIS	Glomerulonephritis || id:finn-b-GLOMER_NEPHRITIS	IDL.FC	Inverse variance weighted	12.7006	11	0.313346
SEIcWf	finn-b-GLOMER_NEPHRITIS	Glomerulonephritis || id:finn-b-GLOMER_NEPHRITIS	L.LDL.FC	MR Egger	9.63855	10	0.472756
SEIcWf	finn-b-GLOMER_NEPHRITIS	Glomerulonephritis || id:finn-b-GLOMER_NEPHRITIS	L.LDL.FC	Inverse variance weighted	11.7697	11	0.381201
UIinIE	finn-b-GLOMER_NEPHRITIS	Glomerulonephritis || id:finn-b-GLOMER_NEPHRITIS	IDL.L	MR Egger	10.472	13	0.654956
UIinIE	finn-b-GLOMER_NEPHRITIS	Glomerulonephritis || id:finn-b-GLOMER_NEPHRITIS	IDL.L	Inverse variance weighted	15.4085	14	0.350814
wwbXfE	finn-b-GLOMER_NEPHRITIS	Glomerulonephritis || id:finn-b-GLOMER_NEPHRITIS	M.LDL.C	MR Egger	12.3196	12	0.420364
wwbXfE	finn-b-GLOMER_NEPHRITIS	Glomerulonephritis || id:finn-b-GLOMER_NEPHRITIS	M.LDL.C	Inverse variance weighted	15.2838	13	0.289973
AKokaK	finn-b-N14_TUBULOINTNEPHRNAS	Tubulo-interstitial nephritis, not spesified as acute or chronic || id:finn-b-N14_TUBULOINTNEPHRNAS	Phe	MR Egger	1.86615	2	0.393343
AKokaK	finn-b-N14_TUBULOINTNEPHRNAS	Tubulo-interstitial nephritis, not spesified as acute or chronic || id:finn-b-N14_TUBULOINTNEPHRNAS	Phe	Inverse variance weighted	2.17997	3	0.535905

## Sheet: Table S3
Table S3. Horizontal pleiotropic effects assessed for associations between 26 circulating metabolic traits and nephritis using MR-Egger intercepts.
Outcome	Exposure	SNPs	B	SE	P-value
ATIN	VLDL.D	11	0.071	0.175	0.694
	DHA	5	-0.564	0.4	0.254
	Bis.FA.ratio	3	-0.018	0.066	0.828
	CH2.in.FA	3	0.252	0.336	0.59
	CH2.DB.ratio	3	0.049	0.085	0.664
	DB.in.FA	3	-0.017	0.093	0.882
CTIN	M.HDL.C	6	0.383	0.664	0.595
	M.HDL.FC	5	0.511	0.756	0.547
	HDL.C	10	0.45	0.507	0.401
	M.HDL.L	5	0.018	1.597	0.992
	Crea	6	-0.373	2.026	0.863
GN	L.LDL.PL	15	-0.09	0.207	0.673
	L.LDL.FC	11	-0.223	0.091	0.036
	L.LDL.P	15	-0.242	0.078	0.008
	L.LDL.CE	15	-0.232	0.076	0.009
	IDL.C	14	-0.246	0.081	0.01
	L.LDL.C	16	-0.233	0.074	0.007
	IDL.PL	14	-0.262	0.085	0.01
	L.LDL.L	16	-0.243	0.075	0.006
	IDL.P	14	-0.277	0.09	0.01
	IDL.L	15	-0.269	0.084	0.007
	Crea	6	0.881	0.875	0.371
	IDL.FC	12	-0.227	0.085	0.023
	M.LDL.C	14	-0.217	0.078	0.017
	S.LDL.P	9	-0.291	0.109	0.032
TIN (acute or chronic)	Phe	4	0.239	0.777	0.788

## Sheet: Table S4
Table S4. Leave-one-out test independence of instrumental variables (SNPs) for 26 circulating metabolic traits.
exposure	outcome	id.exposure	id.outcome	samplesize	SNP	b	se	p
CH2.DB.ratio	Acute tubulo-interstitial nephritis || id:finn-b-N14_PYELONEPHR	58cuj0	finn-b-N14_PYELONEPHR	NA	rs174547	0.127138	0.122808	0.300547
CH2.DB.ratio	Acute tubulo-interstitial nephritis || id:finn-b-N14_PYELONEPHR	58cuj0	finn-b-N14_PYELONEPHR	NA	rs34955778	0.0829455	0.0436405	0.0573477
CH2.DB.ratio	Acute tubulo-interstitial nephritis || id:finn-b-N14_PYELONEPHR	58cuj0	finn-b-N14_PYELONEPHR	NA	rs7412	0.0895677	0.0439097	0.0413686
CH2.DB.ratio	Acute tubulo-interstitial nephritis || id:finn-b-N14_PYELONEPHR	58cuj0	finn-b-N14_PYELONEPHR	NA	All	0.0886794	0.042447	0.0366915
CH2.in.FA	Acute tubulo-interstitial nephritis || id:finn-b-N14_PYELONEPHR	7OOLhe	finn-b-N14_PYELONEPHR	NA	rs174546	0.16933	0.117469	0.149447
CH2.in.FA	Acute tubulo-interstitial nephritis || id:finn-b-N14_PYELONEPHR	7OOLhe	finn-b-N14_PYELONEPHR	NA	rs7412	0.124962	0.0550688	0.0232562
CH2.in.FA	Acute tubulo-interstitial nephritis || id:finn-b-N14_PYELONEPHR	7OOLhe	finn-b-N14_PYELONEPHR	NA	rs75679663	0.109496	0.0572352	0.055736
CH2.in.FA	Acute tubulo-interstitial nephritis || id:finn-b-N14_PYELONEPHR	7OOLhe	finn-b-N14_PYELONEPHR	NA	All	0.122834	0.0531687	0.0208737
Bis.FA.ratio	Acute tubulo-interstitial nephritis || id:finn-b-N14_PYELONEPHR	aCMUP2	finn-b-N14_PYELONEPHR	NA	rs1260326	-0.0849201	0.0408357	0.0375664
Bis.FA.ratio	Acute tubulo-interstitial nephritis || id:finn-b-N14_PYELONEPHR	aCMUP2	finn-b-N14_PYELONEPHR	NA	rs174547	-0.255378	0.125706	0.0421992
Bis.FA.ratio	Acute tubulo-interstitial nephritis || id:finn-b-N14_PYELONEPHR	aCMUP2	finn-b-N14_PYELONEPHR	NA	rs4122352	-0.0817732	0.0396294	0.0390701
Bis.FA.ratio	Acute tubulo-interstitial nephritis || id:finn-b-N14_PYELONEPHR	aCMUP2	finn-b-N14_PYELONEPHR	NA	All	-0.0914097	0.0384408	0.01741
DHA	Acute tubulo-interstitial nephritis || id:finn-b-N14_PYELONEPHR	hP2fxh	finn-b-N14_PYELONEPHR	NA	rs11604424	-0.218537	0.0744967	0.00335149
DHA	Acute tubulo-interstitial nephritis || id:finn-b-N14_PYELONEPHR	hP2fxh	finn-b-N14_PYELONEPHR	NA	rs143988316	-0.184359	0.0770607	0.0167391
DHA	Acute tubulo-interstitial nephritis || id:finn-b-N14_PYELONEPHR	hP2fxh	finn-b-N14_PYELONEPHR	NA	rs174546	-0.155364	0.0913989	0.0891601
DHA	Acute tubulo-interstitial nephritis || id:finn-b-N14_PYELONEPHR	hP2fxh	finn-b-N14_PYELONEPHR	NA	rs2281591	-0.151757	0.0745635	0.0418235
DHA	Acute tubulo-interstitial nephritis || id:finn-b-N14_PYELONEPHR	hP2fxh	finn-b-N14_PYELONEPHR	NA	rs261334	-0.159863	0.0798717	0.0453386
DHA	Acute tubulo-interstitial nephritis || id:finn-b-N14_PYELONEPHR	hP2fxh	finn-b-N14_PYELONEPHR	NA	All	-0.175503	0.0695876	0.0116677
DB.in.FA	Acute tubulo-interstitial nephritis || id:finn-b-N14_PYELONEPHR	NEo5rI	finn-b-N14_PYELONEPHR	NA	rs11644601	-0.0864615	0.0472794	0.0674395
DB.in.FA	Acute tubulo-interstitial nephritis || id:finn-b-N14_PYELONEPHR	NEo5rI	finn-b-N14_PYELONEPHR	NA	rs174546	-0.191065	0.173613	0.271105
DB.in.FA	Acute tubulo-interstitial nephritis || id:finn-b-N14_PYELONEPHR	NEo5rI	finn-b-N14_PYELONEPHR	NA	rs72654473	-0.103523	0.0589095	0.0788621
DB.in.FA	Acute tubulo-interstitial nephritis || id:finn-b-N14_PYELONEPHR	NEo5rI	finn-b-N14_PYELONEPHR	NA	All	-0.0994592	0.0461497	0.0311507
M.HDL.L	Chronic tubulo-interstitial nephritis || id:finn-b-N14_CHRONTUBULOINTNEPHRITIS	LNiwK0	finn-b-N14_CHRONTUBULOINTNEPHRITIS	NA	rs247617	0.827169	0.558363	0.138495
M.HDL.L	Chronic tubulo-interstitial nephritis || id:finn-b-N14_CHRONTUBULOINTNEPHRITIS	LNiwK0	finn-b-N14_CHRONTUBULOINTNEPHRITIS	NA	rs6073966	0.953482	0.348781	0.00626164
M.HDL.L	Chronic tubulo-interstitial nephritis || id:finn-b-N14_CHRONTUBULOINTNEPHRITIS	LNiwK0	finn-b-N14_CHRONTUBULOINTNEPHRITIS	NA	rs6507939	0.604793	0.394319	0.125088
M.HDL.L	Chronic tubulo-interstitial nephritis || id:finn-b-N14_CHRONTUBULOINTNEPHRITIS	LNiwK0	finn-b-N14_CHRONTUBULOINTNEPHRITIS	NA	rs75835816	0.733411	0.439904	0.0954733
M.HDL.L	Chronic tubulo-interstitial nephritis || id:finn-b-N14_CHRONTUBULOINTNEPHRITIS	LNiwK0	finn-b-N14_CHRONTUBULOINTNEPHRITIS	NA	rs9987289	0.568058	0.353274	0.107839
M.HDL.L	Chronic tubulo-interstitial nephritis || id:finn-b-N14_CHRONTUBULOINTNEPHRITIS	LNiwK0	finn-b-N14_CHRONTUBULOINTNEPHRITIS	NA	All	0.728857	0.355848	0.0405382
M.HDL.C	Chronic tubulo-interstitial nephritis || id:finn-b-N14_CHRONTUBULOINTNEPHRITIS	nhnz0J	finn-b-N14_CHRONTUBULOINTNEPHRITIS	NA	rs2126259	0.598862	0.296667	0.0435252
M.HDL.C	Chronic tubulo-interstitial nephritis || id:finn-b-N14_CHRONTUBULOINTNEPHRITIS	nhnz0J	finn-b-N14_CHRONTUBULOINTNEPHRITIS	NA	rs247617	1.00084	0.411657	0.0150474
M.HDL.C	Chronic tubulo-interstitial nephritis || id:finn-b-N14_CHRONTUBULOINTNEPHRITIS	nhnz0J	finn-b-N14_CHRONTUBULOINTNEPHRITIS	NA	rs429358	0.78085	0.296243	0.0083929
M.HDL.C	Chronic tubulo-interstitial nephritis || id:finn-b-N14_CHRONTUBULOINTNEPHRITIS	nhnz0J	finn-b-N14_CHRONTUBULOINTNEPHRITIS	NA	rs4939883	0.659411	0.292727	0.0242814
M.HDL.C	Chronic tubulo-interstitial nephritis || id:finn-b-N14_CHRONTUBULOINTNEPHRITIS	nhnz0J	finn-b-N14_CHRONTUBULOINTNEPHRITIS	NA	rs590820	0.764181	0.293466	0.00921457
M.HDL.C	Chronic tubulo-interstitial nephritis || id:finn-b-N14_CHRONTUBULOINTNEPHRITIS	nhnz0J	finn-b-N14_CHRONTUBULOINTNEPHRITIS	NA	rs75835816	0.750573	0.299339	0.012161
M.HDL.C	Chronic tubulo-interstitial nephritis || id:finn-b-N14_CHRONTUBULOINTNEPHRITIS	nhnz0J	finn-b-N14_CHRONTUBULOINTNEPHRITIS	NA	All	0.737771	0.281495	0.00876985
M.HDL.CE	Chronic tubulo-interstitial nephritis || id:finn-b-N14_CHRONTUBULOINTNEPHRITIS	QBnftI	finn-b-N14_CHRONTUBULOINTNEPHRITIS	NA	rs1367117	0.515879	0.28674	0.0720001
M.HDL.CE	Chronic tubulo-interstitial nephritis || id:finn-b-N14_CHRONTUBULOINTNEPHRITIS	QBnftI	finn-b-N14_CHRONTUBULOINTNEPHRITIS	NA	rs2126259	0.379669	0.287193	0.186168
M.HDL.CE	Chronic tubulo-interstitial nephritis || id:finn-b-N14_CHRONTUBULOINTNEPHRITIS	QBnftI	finn-b-N14_CHRONTUBULOINTNEPHRITIS	NA	rs247617	0.530954	0.380033	0.162376
M.HDL.CE	Chronic tubulo-interstitial nephritis || id:finn-b-N14_CHRONTUBULOINTNEPHRITIS	QBnftI	finn-b-N14_CHRONTUBULOINTNEPHRITIS	NA	rs429358	0.543569	0.287378	0.0585603
M.HDL.CE	Chronic tubulo-interstitial nephritis || id:finn-b-N14_CHRONTUBULOINTNEPHRITIS	QBnftI	finn-b-N14_CHRONTUBULOINTNEPHRITIS	NA	rs6073966	0.631831	0.286267	0.0273046
M.HDL.CE	Chronic tubulo-interstitial nephritis || id:finn-b-N14_CHRONTUBULOINTNEPHRITIS	QBnftI	finn-b-N14_CHRONTUBULOINTNEPHRITIS	NA	rs75835816	0.511743	0.290459	0.0780957
M.HDL.CE	Chronic tubulo-interstitial nephritis || id:finn-b-N14_CHRONTUBULOINTNEPHRITIS	QBnftI	finn-b-N14_CHRONTUBULOINTNEPHRITIS	NA	rs964184	0.57359	0.28668	0.045414
M.HDL.CE	Chronic tubulo-interstitial nephritis || id:finn-b-N14_CHRONTUBULOINTNEPHRITIS	QBnftI	finn-b-N14_CHRONTUBULOINTNEPHRITIS	NA	All	0.526645	0.274647	0.0551706
HDL.C	Chronic tubulo-interstitial nephritis || id:finn-b-N14_CHRONTUBULOINTNEPHRITIS	rEeZFN	finn-b-N14_CHRONTUBULOINTNEPHRITIS	NA	rs111894427	0.430176	0.208646	0.0392318
HDL.C	Chronic tubulo-interstitial nephritis || id:finn-b-N14_CHRONTUBULOINTNEPHRITIS	rEeZFN	finn-b-N14_CHRONTUBULOINTNEPHRITIS	NA	rs1461729	0.36514	0.191859	0.0570189
HDL.C	Chronic tubulo-interstitial nephritis || id:finn-b-N14_CHRONTUBULOINTNEPHRITIS	rEeZFN	finn-b-N14_CHRONTUBULOINTNEPHRITIS	NA	rs174594	0.464305	0.205205	0.023658
HDL.C	Chronic tubulo-interstitial nephritis || id:finn-b-N14_CHRONTUBULOINTNEPHRITIS	rEeZFN	finn-b-N14_CHRONTUBULOINTNEPHRITIS	NA	rs1800961	0.379521	0.192001	0.04808
HDL.C	Chronic tubulo-interstitial nephritis || id:finn-b-N14_CHRONTUBULOINTNEPHRITIS	rEeZFN	finn-b-N14_CHRONTUBULOINTNEPHRITIS	NA	rs1883025	0.481502	0.192883	0.0125483
HDL.C	Chronic tubulo-interstitial nephritis || id:finn-b-N14_CHRONTUBULOINTNEPHRITIS	rEeZFN	finn-b-N14_CHRONTUBULOINTNEPHRITIS	NA	rs247617	0.493001	0.273019	0.0709595
HDL.C	Chronic tubulo-interstitial nephritis || id:finn-b-N14_CHRONTUBULOINTNEPHRITIS	rEeZFN	finn-b-N14_CHRONTUBULOINTNEPHRITIS	NA	rs261291	0.543089	0.20589	0.00834546
HDL.C	Chronic tubulo-interstitial nephritis || id:finn-b-N14_CHRONTUBULOINTNEPHRITIS	rEeZFN	finn-b-N14_CHRONTUBULOINTNEPHRITIS	NA	rs291	0.430366	0.211718	0.0420798
HDL.C	Chronic tubulo-interstitial nephritis || id:finn-b-N14_CHRONTUBULOINTNEPHRITIS	rEeZFN	finn-b-N14_CHRONTUBULOINTNEPHRITIS	NA	rs6507939	0.383519	0.192458	0.0462898
HDL.C	Chronic tubulo-interstitial nephritis || id:finn-b-N14_CHRONTUBULOINTNEPHRITIS	rEeZFN	finn-b-N14_CHRONTUBULOINTNEPHRITIS	NA	rs67053123	0.440676	0.20824	0.0343281
HDL.C	Chronic tubulo-interstitial nephritis || id:finn-b-N14_CHRONTUBULOINTNEPHRITIS	rEeZFN	finn-b-N14_CHRONTUBULOINTNEPHRITIS	NA	All	0.437479	0.192613	0.0231295
Crea	Chronic tubulo-interstitial nephritis || id:finn-b-N14_CHRONTUBULOINTNEPHRITIS	Rp8g0v	finn-b-N14_CHRONTUBULOINTNEPHRITIS	NA	rs10265221	-0.863519	0.389079	0.02646
Crea	Chronic tubulo-interstitial nephritis || id:finn-b-N14_CHRONTUBULOINTNEPHRITIS	Rp8g0v	finn-b-N14_CHRONTUBULOINTNEPHRITIS	NA	rs1986734	-0.655819	0.389018	0.091828
Crea	Chronic tubulo-interstitial nephritis || id:finn-b-N14_CHRONTUBULOINTNEPHRITIS	Rp8g0v	finn-b-N14_CHRONTUBULOINTNEPHRITIS	NA	rs2079742	-0.526473	0.404155	0.192693
Crea	Chronic tubulo-interstitial nephritis || id:finn-b-N14_CHRONTUBULOINTNEPHRITIS	Rp8g0v	finn-b-N14_CHRONTUBULOINTNEPHRITIS	NA	rs3119311	-0.753328	0.386329	0.0511801
Crea	Chronic tubulo-interstitial nephritis || id:finn-b-N14_CHRONTUBULOINTNEPHRITIS	Rp8g0v	finn-b-N14_CHRONTUBULOINTNEPHRITIS	NA	rs6127099	-0.6239	0.380585	0.101147
Crea	Chronic tubulo-interstitial nephritis || id:finn-b-N14_CHRONTUBULOINTNEPHRITIS	Rp8g0v	finn-b-N14_CHRONTUBULOINTNEPHRITIS	NA	rs61524473	-0.824534	0.413488	0.0461418
Crea	Chronic tubulo-interstitial nephritis || id:finn-b-N14_CHRONTUBULOINTNEPHRITIS	Rp8g0v	finn-b-N14_CHRONTUBULOINTNEPHRITIS	NA	All	-0.707378	0.359031	0.0488106
M.HDL.FC	Chronic tubulo-interstitial nephritis || id:finn-b-N14_CHRONTUBULOINTNEPHRITIS	wW6kbY	finn-b-N14_CHRONTUBULOINTNEPHRITIS	NA	rs247617	1.06233	0.438557	0.0154214
M.HDL.FC	Chronic tubulo-interstitial nephritis || id:finn-b-N14_CHRONTUBULOINTNEPHRITIS	wW6kbY	finn-b-N14_CHRONTUBULOINTNEPHRITIS	NA	rs4939884	0.69986	0.312747	0.0252353
M.HDL.FC	Chronic tubulo-interstitial nephritis || id:finn-b-N14_CHRONTUBULOINTNEPHRITIS	wW6kbY	finn-b-N14_CHRONTUBULOINTNEPHRITIS	NA	rs590820	0.81369	0.31271	0.00926669
M.HDL.FC	Chronic tubulo-interstitial nephritis || id:finn-b-N14_CHRONTUBULOINTNEPHRITIS	wW6kbY	finn-b-N14_CHRONTUBULOINTNEPHRITIS	NA	rs75835816	0.786199	0.315579	0.0127281
M.HDL.FC	Chronic tubulo-interstitial nephritis || id:finn-b-N14_CHRONTUBULOINTNEPHRITIS	wW6kbY	finn-b-N14_CHRONTUBULOINTNEPHRITIS	NA	rs9987289	0.637084	0.318994	0.045807
M.HDL.FC	Chronic tubulo-interstitial nephritis || id:finn-b-N14_CHRONTUBULOINTNEPHRITIS	wW6kbY	finn-b-N14_CHRONTUBULOINTNEPHRITIS	NA	All	0.77233	0.296442	0.00917843
IDL.C	Glomerulonephritis || id:finn-b-GLOMER_NEPHRITIS	0S8iu6	finn-b-GLOMER_NEPHRITIS	NA	rs11591147	-0.118024	0.0605922	0.051434
IDL.C	Glomerulonephritis || id:finn-b-GLOMER_NEPHRITIS	0S8iu6	finn-b-GLOMER_NEPHRITIS	NA	rs142130958	-0.129348	0.0581636	0.0261572
IDL.C	Glomerulonephritis || id:finn-b-GLOMER_NEPHRITIS	0S8iu6	finn-b-GLOMER_NEPHRITIS	NA	rs182695896	-0.117136	0.0547444	0.0323801
IDL.C	Glomerulonephritis || id:finn-b-GLOMER_NEPHRITIS	0S8iu6	finn-b-GLOMER_NEPHRITIS	NA	rs1883711	-0.116913	0.0540692	0.0305955
IDL.C	Glomerulonephritis || id:finn-b-GLOMER_NEPHRITIS	0S8iu6	finn-b-GLOMER_NEPHRITIS	NA	rs261334	-0.141734	0.0525643	0.00700944
IDL.C	Glomerulonephritis || id:finn-b-GLOMER_NEPHRITIS	0S8iu6	finn-b-GLOMER_NEPHRITIS	NA	rs2980860	-0.125052	0.0556477	0.0246265
IDL.C	Glomerulonephritis || id:finn-b-GLOMER_NEPHRITIS	0S8iu6	finn-b-GLOMER_NEPHRITIS	NA	rs62523994	-0.131955	0.0534799	0.0136105
IDL.C	Glomerulonephritis || id:finn-b-GLOMER_NEPHRITIS	0S8iu6	finn-b-GLOMER_NEPHRITIS	NA	rs629301	-0.128796	0.0565016	0.0226365
IDL.C	Glomerulonephritis || id:finn-b-GLOMER_NEPHRITIS	0S8iu6	finn-b-GLOMER_NEPHRITIS	NA	rs635634	-0.120615	0.0550853	0.0285529
IDL.C	Glomerulonephritis || id:finn-b-GLOMER_NEPHRITIS	0S8iu6	finn-b-GLOMER_NEPHRITIS	NA	rs6756629	-0.139462	0.0512219	0.00647502
IDL.C	Glomerulonephritis || id:finn-b-GLOMER_NEPHRITIS	0S8iu6	finn-b-GLOMER_NEPHRITIS	NA	rs7412	-0.0711301	0.0612324	0.245381
IDL.C	Glomerulonephritis || id:finn-b-GLOMER_NEPHRITIS	0S8iu6	finn-b-GLOMER_NEPHRITIS	NA	rs7786322	-0.125716	0.0555343	0.0235895
IDL.C	Glomerulonephritis || id:finn-b-GLOMER_NEPHRITIS	0S8iu6	finn-b-GLOMER_NEPHRITIS	NA	rs79225634	-0.147655	0.0515865	0.00420595
IDL.C	Glomerulonephritis || id:finn-b-GLOMER_NEPHRITIS	0S8iu6	finn-b-GLOMER_NEPHRITIS	NA	rs952275	-0.118838	0.0563803	0.0350487
IDL.C	Glomerulonephritis || id:finn-b-GLOMER_NEPHRITIS	0S8iu6	finn-b-GLOMER_NEPHRITIS	NA	All	-0.124905	0.0528508	0.0181106
L.LDL.PL	Glomerulonephritis || id:finn-b-GLOMER_NEPHRITIS	2E8zjI	finn-b-GLOMER_NEPHRITIS	NA	rs11591147	-0.117889	0.0576785	0.0409636
L.LDL.PL	Glomerulonephritis || id:finn-b-GLOMER_NEPHRITIS	2E8zjI	finn-b-GLOMER_NEPHRITIS	NA	rs142130958	-0.128319	0.0551197	0.0199121
L.LDL.PL	Glomerulonephritis || id:finn-b-GLOMER_NEPHRITIS	2E8zjI	finn-b-GLOMER_NEPHRITIS	NA	rs182695896	-0.116378	0.0525935	0.0269128
L.LDL.PL	Glomerulonephritis || id:finn-b-GLOMER_NEPHRITIS	2E8zjI	finn-b-GLOMER_NEPHRITIS	NA	rs193084249	-0.130677	0.0517145	0.0115076
L.LDL.PL	Glomerulonephritis || id:finn-b-GLOMER_NEPHRITIS	2E8zjI	finn-b-GLOMER_NEPHRITIS	NA	rs2207132	-0.116756	0.0513896	0.0230877
L.LDL.PL	Glomerulonephritis || id:finn-b-GLOMER_NEPHRITIS	2E8zjI	finn-b-GLOMER_NEPHRITIS	NA	rs261334	-0.134037	0.050752	0.00826589
L.LDL.PL	Glomerulonephritis || id:finn-b-GLOMER_NEPHRITIS	2E8zjI	finn-b-GLOMER_NEPHRITIS	NA	rs2954022	-0.124318	0.05291	0.0187926
L.LDL.PL	Glomerulonephritis || id:finn-b-GLOMER_NEPHRITIS	2E8zjI	finn-b-GLOMER_NEPHRITIS	NA	rs3741298	-0.133287	0.0507031	0.00856934
L.LDL.PL	Glomerulonephritis || id:finn-b-GLOMER_NEPHRITIS	2E8zjI	finn-b-GLOMER_NEPHRITIS	NA	rs629301	-0.127721	0.053585	0.0171481
L.LDL.PL	Glomerulonephritis || id:finn-b-GLOMER_NEPHRITIS	2E8zjI	finn-b-GLOMER_NEPHRITIS	NA	rs635634	-0.120372	0.0522802	0.0213102
L.LDL.PL	Glomerulonephritis || id:finn-b-GLOMER_NEPHRITIS	2E8zjI	finn-b-GLOMER_NEPHRITIS	NA	rs6756629	-0.139573	0.0508435	0.00604851
L.LDL.PL	Glomerulonephritis || id:finn-b-GLOMER_NEPHRITIS	2E8zjI	finn-b-GLOMER_NEPHRITIS	NA	rs73066442	-0.124268	0.0529099	0.018841
L.LDL.PL	Glomerulonephritis || id:finn-b-GLOMER_NEPHRITIS	2E8zjI	finn-b-GLOMER_NEPHRITIS	NA	rs7412	-0.0703306	0.0614902	0.252719
L.LDL.PL	Glomerulonephritis || id:finn-b-GLOMER_NEPHRITIS	2E8zjI	finn-b-GLOMER_NEPHRITIS	NA	rs79225634	-0.144793	0.0509957	0.00452091
L.LDL.PL	Glomerulonephritis || id:finn-b-GLOMER_NEPHRITIS	2E8zjI	finn-b-GLOMER_NEPHRITIS	NA	rs934197	-0.121041	0.0536735	0.0241254
L.LDL.PL	Glomerulonephritis || id:finn-b-GLOMER_NEPHRITIS	2E8zjI	finn-b-GLOMER_NEPHRITIS	NA	All	-0.124519	0.050418	0.0135215
IDL.P	Glomerulonephritis || id:finn-b-GLOMER_NEPHRITIS	dxhRaR	finn-b-GLOMER_NEPHRITIS	NA	rs11591147	-0.115232	0.0624267	0.0649104
IDL.P	Glomerulonephritis || id:finn-b-GLOMER_NEPHRITIS	dxhRaR	finn-b-GLOMER_NEPHRITIS	NA	rs142130958	-0.127836	0.060616	0.0349495
IDL.P	Glomerulonephritis || id:finn-b-GLOMER_NEPHRITIS	dxhRaR	finn-b-GLOMER_NEPHRITIS	NA	rs182695896	-0.115085	0.0578019	0.0464785
IDL.P	Glomerulonephritis || id:finn-b-GLOMER_NEPHRITIS	dxhRaR	finn-b-GLOMER_NEPHRITIS	NA	rs1883711	-0.115102	0.0566492	0.0421695
IDL.P	Glomerulonephritis || id:finn-b-GLOMER_NEPHRITIS	dxhRaR	finn-b-GLOMER_NEPHRITIS	NA	rs261334	-0.146845	0.0548816	0.00745802
IDL.P	Glomerulonephritis || id:finn-b-GLOMER_NEPHRITIS	dxhRaR	finn-b-GLOMER_NEPHRITIS	NA	rs2980860	-0.124642	0.0582711	0.0324351
IDL.P	Glomerulonephritis || id:finn-b-GLOMER_NEPHRITIS	dxhRaR	finn-b-GLOMER_NEPHRITIS	NA	rs3741298	-0.134606	0.0553811	0.0150761
IDL.P	Glomerulonephritis || id:finn-b-GLOMER_NEPHRITIS	dxhRaR	finn-b-GLOMER_NEPHRITIS	NA	rs629301	-0.126966	0.0587456	0.0306729
IDL.P	Glomerulonephritis || id:finn-b-GLOMER_NEPHRITIS	dxhRaR	finn-b-GLOMER_NEPHRITIS	NA	rs635634	-0.119316	0.0575184	0.0380427
IDL.P	Glomerulonephritis || id:finn-b-GLOMER_NEPHRITIS	dxhRaR	finn-b-GLOMER_NEPHRITIS	NA	rs7412	-0.0703111	0.060971	0.248833
IDL.P	Glomerulonephritis || id:finn-b-GLOMER_NEPHRITIS	dxhRaR	finn-b-GLOMER_NEPHRITIS	NA	rs76866386	-0.137336	0.0525454	0.00895767
IDL.P	Glomerulonephritis || id:finn-b-GLOMER_NEPHRITIS	dxhRaR	finn-b-GLOMER_NEPHRITIS	NA	rs7786322	-0.124858	0.0579432	0.0311755
IDL.P	Glomerulonephritis || id:finn-b-GLOMER_NEPHRITIS	dxhRaR	finn-b-GLOMER_NEPHRITIS	NA	rs79225634	-0.145687	0.0528962	0.00588331
IDL.P	Glomerulonephritis || id:finn-b-GLOMER_NEPHRITIS	dxhRaR	finn-b-GLOMER_NEPHRITIS	NA	rs952275	-0.117406	0.0588138	0.0459088
IDL.P	Glomerulonephritis || id:finn-b-GLOMER_NEPHRITIS	dxhRaR	finn-b-GLOMER_NEPHRITIS	NA	All	-0.123916	0.0550802	0.0244654
IDL.FC	Glomerulonephritis || id:finn-b-GLOMER_NEPHRITIS	FxfWdF	finn-b-GLOMER_NEPHRITIS	NA	rs11591147	-0.113587	0.0658759	0.0846617
IDL.FC	Glomerulonephritis || id:finn-b-GLOMER_NEPHRITIS	FxfWdF	finn-b-GLOMER_NEPHRITIS	NA	rs17248720	-0.129357	0.0623901	0.0381384
IDL.FC	Glomerulonephritis || id:finn-b-GLOMER_NEPHRITIS	FxfWdF	finn-b-GLOMER_NEPHRITIS	NA	rs1883711	-0.112975	0.0579592	0.0512685
IDL.FC	Glomerulonephritis || id:finn-b-GLOMER_NEPHRITIS	FxfWdF	finn-b-GLOMER_NEPHRITIS	NA	rs261334	-0.144795	0.0560061	0.00972818
IDL.FC	Glomerulonephritis || id:finn-b-GLOMER_NEPHRITIS	FxfWdF	finn-b-GLOMER_NEPHRITIS	NA	rs2954021	-0.122097	0.0598114	0.0412143
IDL.FC	Glomerulonephritis || id:finn-b-GLOMER_NEPHRITIS	FxfWdF	finn-b-GLOMER_NEPHRITIS	NA	rs629301	-0.12496	0.0607317	0.0396308
IDL.FC	Glomerulonephritis || id:finn-b-GLOMER_NEPHRITIS	FxfWdF	finn-b-GLOMER_NEPHRITIS	NA	rs635634	-0.117132	0.0590528	0.0473101
IDL.FC	Glomerulonephritis || id:finn-b-GLOMER_NEPHRITIS	FxfWdF	finn-b-GLOMER_NEPHRITIS	NA	rs6756629	-0.136028	0.0531583	0.0104997
IDL.FC	Glomerulonephritis || id:finn-b-GLOMER_NEPHRITIS	FxfWdF	finn-b-GLOMER_NEPHRITIS	NA	rs7412	-0.0610021	0.0642038	0.342045
IDL.FC	Glomerulonephritis || id:finn-b-GLOMER_NEPHRITIS	FxfWdF	finn-b-GLOMER_NEPHRITIS	NA	rs7786322	-0.122572	0.0598052	0.0404112
IDL.FC	Glomerulonephritis || id:finn-b-GLOMER_NEPHRITIS	FxfWdF	finn-b-GLOMER_NEPHRITIS	NA	rs79225634	-0.142687	0.053413	0.00755355
IDL.FC	Glomerulonephritis || id:finn-b-GLOMER_NEPHRITIS	FxfWdF	finn-b-GLOMER_NEPHRITIS	NA	rs952275	-0.114913	0.060716	0.0584061
IDL.FC	Glomerulonephritis || id:finn-b-GLOMER_NEPHRITIS	FxfWdF	finn-b-GLOMER_NEPHRITIS	NA	All	-0.121723	0.0564238	0.0309817
L.LDL.C	Glomerulonephritis || id:finn-b-GLOMER_NEPHRITIS	gPT0wj	finn-b-GLOMER_NEPHRITIS	NA	rs11591147	-0.109351	0.0573132	0.0563978
L.LDL.C	Glomerulonephritis || id:finn-b-GLOMER_NEPHRITIS	gPT0wj	finn-b-GLOMER_NEPHRITIS	NA	rs142130958	-0.119536	0.0545801	0.0285165
L.LDL.C	Glomerulonephritis || id:finn-b-GLOMER_NEPHRITIS	gPT0wj	finn-b-GLOMER_NEPHRITIS	NA	rs182695896	-0.108643	0.0520624	0.0369075
L.LDL.C	Glomerulonephritis || id:finn-b-GLOMER_NEPHRITIS	gPT0wj	finn-b-GLOMER_NEPHRITIS	NA	rs193084249	-0.122702	0.0514459	0.0170756
L.LDL.C	Glomerulonephritis || id:finn-b-GLOMER_NEPHRITIS	gPT0wj	finn-b-GLOMER_NEPHRITIS	NA	rs2207132	-0.109194	0.050972	0.0321746
L.LDL.C	Glomerulonephritis || id:finn-b-GLOMER_NEPHRITIS	gPT0wj	finn-b-GLOMER_NEPHRITIS	NA	rs261334	-0.123962	0.0502738	0.013673
L.LDL.C	Glomerulonephritis || id:finn-b-GLOMER_NEPHRITIS	gPT0wj	finn-b-GLOMER_NEPHRITIS	NA	rs2954022	-0.116145	0.052315	0.026411
L.LDL.C	Glomerulonephritis || id:finn-b-GLOMER_NEPHRITIS	gPT0wj	finn-b-GLOMER_NEPHRITIS	NA	rs34042070	-0.12443	0.0495297	0.0119971
L.LDL.C	Glomerulonephritis || id:finn-b-GLOMER_NEPHRITIS	gPT0wj	finn-b-GLOMER_NEPHRITIS	NA	rs3741298	-0.123599	0.0504009	0.014194
L.LDL.C	Glomerulonephritis || id:finn-b-GLOMER_NEPHRITIS	gPT0wj	finn-b-GLOMER_NEPHRITIS	NA	rs495828	-0.111971	0.0515339	0.0297978
L.LDL.C	Glomerulonephritis || id:finn-b-GLOMER_NEPHRITIS	gPT0wj	finn-b-GLOMER_NEPHRITIS	NA	rs629301	-0.119924	0.0532591	0.0243405
L.LDL.C	Glomerulonephritis || id:finn-b-GLOMER_NEPHRITIS	gPT0wj	finn-b-GLOMER_NEPHRITIS	NA	rs6756629	-0.131814	0.0496251	0.00790259
L.LDL.C	Glomerulonephritis || id:finn-b-GLOMER_NEPHRITIS	gPT0wj	finn-b-GLOMER_NEPHRITIS	NA	rs73066442	-0.116237	0.0524015	0.0265414
L.LDL.C	Glomerulonephritis || id:finn-b-GLOMER_NEPHRITIS	gPT0wj	finn-b-GLOMER_NEPHRITIS	NA	rs7412	-0.0608108	0.0603468	0.313604
L.LDL.C	Glomerulonephritis || id:finn-b-GLOMER_NEPHRITIS	gPT0wj	finn-b-GLOMER_NEPHRITIS	NA	rs79225634	-0.136514	0.0497436	0.00606317
L.LDL.C	Glomerulonephritis || id:finn-b-GLOMER_NEPHRITIS	gPT0wj	finn-b-GLOMER_NEPHRITIS	NA	rs934197	-0.112979	0.053145	0.0335142
L.LDL.C	Glomerulonephritis || id:finn-b-GLOMER_NEPHRITIS	gPT0wj	finn-b-GLOMER_NEPHRITIS	NA	All	-0.116697	0.0501218	0.0198981
IDL.L	Glomerulonephritis || id:finn-b-GLOMER_NEPHRITIS	h1GrEv	finn-b-GLOMER_NEPHRITIS	NA	rs11591147	-0.10797	0.0600519	0.0721866
IDL.L	Glomerulonephritis || id:finn-b-GLOMER_NEPHRITIS	h1GrEv	finn-b-GLOMER_NEPHRITIS	NA	rs142130958	-0.120332	0.0582231	0.038759
IDL.L	Glomerulonephritis || id:finn-b-GLOMER_NEPHRITIS	h1GrEv	finn-b-GLOMER_NEPHRITIS	NA	rs182695896	-0.108488	0.0552728	0.0496731
IDL.L	Glomerulonephritis || id:finn-b-GLOMER_NEPHRITIS	h1GrEv	finn-b-GLOMER_NEPHRITIS	NA	rs1883711	-0.108572	0.054328	0.0456673
IDL.L	Glomerulonephritis || id:finn-b-GLOMER_NEPHRITIS	h1GrEv	finn-b-GLOMER_NEPHRITIS	NA	rs261334	-0.136435	0.0531239	0.0102217
IDL.L	Glomerulonephritis || id:finn-b-GLOMER_NEPHRITIS	h1GrEv	finn-b-GLOMER_NEPHRITIS	NA	rs2980860	-0.117387	0.0558815	0.0356728
IDL.L	Glomerulonephritis || id:finn-b-GLOMER_NEPHRITIS	h1GrEv	finn-b-GLOMER_NEPHRITIS	NA	rs3741298	-0.125846	0.0534418	0.0185314
IDL.L	Glomerulonephritis || id:finn-b-GLOMER_NEPHRITIS	h1GrEv	finn-b-GLOMER_NEPHRITIS	NA	rs62523994	-0.123871	0.0537931	0.0212939
IDL.L	Glomerulonephritis || id:finn-b-GLOMER_NEPHRITIS	h1GrEv	finn-b-GLOMER_NEPHRITIS	NA	rs629301	-0.119935	0.0564878	0.0337377
IDL.L	Glomerulonephritis || id:finn-b-GLOMER_NEPHRITIS	h1GrEv	finn-b-GLOMER_NEPHRITIS	NA	rs635634	-0.112518	0.0552202	0.0415869
IDL.L	Glomerulonephritis || id:finn-b-GLOMER_NEPHRITIS	h1GrEv	finn-b-GLOMER_NEPHRITIS	NA	rs7412	-0.0624035	0.0598802	0.297347
IDL.L	Glomerulonephritis || id:finn-b-GLOMER_NEPHRITIS	h1GrEv	finn-b-GLOMER_NEPHRITIS	NA	rs76866386	-0.130357	0.0512111	0.0109126
IDL.L	Glomerulonephritis || id:finn-b-GLOMER_NEPHRITIS	h1GrEv	finn-b-GLOMER_NEPHRITIS	NA	rs7786322	-0.117828	0.0556518	0.0342404
IDL.L	Glomerulonephritis || id:finn-b-GLOMER_NEPHRITIS	h1GrEv	finn-b-GLOMER_NEPHRITIS	NA	rs79225634	-0.138462	0.0515531	0.00723529
IDL.L	Glomerulonephritis || id:finn-b-GLOMER_NEPHRITIS	h1GrEv	finn-b-GLOMER_NEPHRITIS	NA	rs952275	-0.110463	0.0564249	0.0502663
IDL.L	Glomerulonephritis || id:finn-b-GLOMER_NEPHRITIS	h1GrEv	finn-b-GLOMER_NEPHRITIS	NA	All	-0.117063	0.0530751	0.0274108
M.LDL.C	Glomerulonephritis || id:finn-b-GLOMER_NEPHRITIS	ML6hQC	finn-b-GLOMER_NEPHRITIS	NA	rs112635299	-0.132533	0.0507757	0.00904985
M.LDL.C	Glomerulonephritis || id:finn-b-GLOMER_NEPHRITIS	ML6hQC	finn-b-GLOMER_NEPHRITIS	NA	rs11591147	-0.107398	0.0624832	0.0856443
M.LDL.C	Glomerulonephritis || id:finn-b-GLOMER_NEPHRITIS	ML6hQC	finn-b-GLOMER_NEPHRITIS	NA	rs12916	-0.132474	0.0520254	0.0108859
M.LDL.C	Glomerulonephritis || id:finn-b-GLOMER_NEPHRITIS	ML6hQC	finn-b-GLOMER_NEPHRITIS	NA	rs142130958	-0.117954	0.0594358	0.0471928
M.LDL.C	Glomerulonephritis || id:finn-b-GLOMER_NEPHRITIS	ML6hQC	finn-b-GLOMER_NEPHRITIS	NA	rs182695896	-0.107015	0.05722	0.0614514
M.LDL.C	Glomerulonephritis || id:finn-b-GLOMER_NEPHRITIS	ML6hQC	finn-b-GLOMER_NEPHRITIS	NA	rs193084249	-0.122285	0.0561596	0.0294471
M.LDL.C	Glomerulonephritis || id:finn-b-GLOMER_NEPHRITIS	ML6hQC	finn-b-GLOMER_NEPHRITIS	NA	rs2207132	-0.1081	0.055506	0.0514699
M.LDL.C	Glomerulonephritis || id:finn-b-GLOMER_NEPHRITIS	ML6hQC	finn-b-GLOMER_NEPHRITIS	NA	rs2980875	-0.115512	0.0571354	0.0432053
M.LDL.C	Glomerulonephritis || id:finn-b-GLOMER_NEPHRITIS	ML6hQC	finn-b-GLOMER_NEPHRITIS	NA	rs3741298	-0.12363	0.054956	0.0244738
M.LDL.C	Glomerulonephritis || id:finn-b-GLOMER_NEPHRITIS	ML6hQC	finn-b-GLOMER_NEPHRITIS	NA	rs629301	-0.119096	0.0581893	0.0406869
M.LDL.C	Glomerulonephritis || id:finn-b-GLOMER_NEPHRITIS	ML6hQC	finn-b-GLOMER_NEPHRITIS	NA	rs73066442	-0.115306	0.0571928	0.0437905
M.LDL.C	Glomerulonephritis || id:finn-b-GLOMER_NEPHRITIS	ML6hQC	finn-b-GLOMER_NEPHRITIS	NA	rs7412	-0.0556405	0.0640114	0.384722
M.LDL.C	Glomerulonephritis || id:finn-b-GLOMER_NEPHRITIS	ML6hQC	finn-b-GLOMER_NEPHRITIS	NA	rs76866386	-0.131688	0.0517564	0.010947
M.LDL.C	Glomerulonephritis || id:finn-b-GLOMER_NEPHRITIS	ML6hQC	finn-b-GLOMER_NEPHRITIS	NA	rs934197	-0.111861	0.0580572	0.0540121
M.LDL.C	Glomerulonephritis || id:finn-b-GLOMER_NEPHRITIS	ML6hQC	finn-b-GLOMER_NEPHRITIS	NA	All	-0.115856	0.0544046	0.0332103
L.LDL.FC	Glomerulonephritis || id:finn-b-GLOMER_NEPHRITIS	NZgvAw	finn-b-GLOMER_NEPHRITIS	NA	rs11591147	-0.123648	0.0611883	0.0433029
L.LDL.FC	Glomerulonephritis || id:finn-b-GLOMER_NEPHRITIS	NZgvAw	finn-b-GLOMER_NEPHRITIS	NA	rs142130958	-0.133551	0.0579096	0.0210994
L.LDL.FC	Glomerulonephritis || id:finn-b-GLOMER_NEPHRITIS	NZgvAw	finn-b-GLOMER_NEPHRITIS	NA	rs2207132	-0.121059	0.0533521	0.023265
L.LDL.FC	Glomerulonephritis || id:finn-b-GLOMER_NEPHRITIS	NZgvAw	finn-b-GLOMER_NEPHRITIS	NA	rs261334	-0.138175	0.0520224	0.00790599
L.LDL.FC	Glomerulonephritis || id:finn-b-GLOMER_NEPHRITIS	NZgvAw	finn-b-GLOMER_NEPHRITIS	NA	rs2954022	-0.12812	0.0552581	0.0204178
L.LDL.FC	Glomerulonephritis || id:finn-b-GLOMER_NEPHRITIS	NZgvAw	finn-b-GLOMER_NEPHRITIS	NA	rs495828	-0.12367	0.0543493	0.0228784
L.LDL.FC	Glomerulonephritis || id:finn-b-GLOMER_NEPHRITIS	NZgvAw	finn-b-GLOMER_NEPHRITIS	NA	rs629301	-0.132903	0.0562648	0.018172
L.LDL.FC	Glomerulonephritis || id:finn-b-GLOMER_NEPHRITIS	NZgvAw	finn-b-GLOMER_NEPHRITIS	NA	rs6756629	-0.145186	0.0513544	0.00469661
L.LDL.FC	Glomerulonephritis || id:finn-b-GLOMER_NEPHRITIS	NZgvAw	finn-b-GLOMER_NEPHRITIS	NA	rs73066442	-0.128346	0.0554044	0.0205287
L.LDL.FC	Glomerulonephritis || id:finn-b-GLOMER_NEPHRITIS	NZgvAw	finn-b-GLOMER_NEPHRITIS	NA	rs7412	-0.0719576	0.0648963	0.267512
L.LDL.FC	Glomerulonephritis || id:finn-b-GLOMER_NEPHRITIS	NZgvAw	finn-b-GLOMER_NEPHRITIS	NA	rs79225634	-0.149315	0.0514177	0.00368478
L.LDL.FC	Glomerulonephritis || id:finn-b-GLOMER_NEPHRITIS	NZgvAw	finn-b-GLOMER_NEPHRITIS	NA	rs934197	-0.125363	0.0563345	0.0260591
L.LDL.FC	Glomerulonephritis || id:finn-b-GLOMER_NEPHRITIS	NZgvAw	finn-b-GLOMER_NEPHRITIS	NA	All	-0.128563	0.0522524	0.0138771
Crea	Glomerulonephritis || id:finn-b-GLOMER_NEPHRITIS	O06NCi	finn-b-GLOMER_NEPHRITIS	NA	rs10265221	0.230664	0.148154	0.119489
Crea	Glomerulonephritis || id:finn-b-GLOMER_NEPHRITIS	O06NCi	finn-b-GLOMER_NEPHRITIS	NA	rs1986734	0.358586	0.169719	0.0346158
Crea	Glomerulonephritis || id:finn-b-GLOMER_NEPHRITIS	O06NCi	finn-b-GLOMER_NEPHRITIS	NA	rs2079742	0.390199	0.167218	0.0196235
Crea	Glomerulonephritis || id:finn-b-GLOMER_NEPHRITIS	O06NCi	finn-b-GLOMER_NEPHRITIS	NA	rs3119311	0.289157	0.170307	0.0895338
Crea	Glomerulonephritis || id:finn-b-GLOMER_NEPHRITIS	O06NCi	finn-b-GLOMER_NEPHRITIS	NA	rs6127099	0.388069	0.144971	0.00743124
Crea	Glomerulonephritis || id:finn-b-GLOMER_NEPHRITIS	O06NCi	finn-b-GLOMER_NEPHRITIS	NA	rs61524473	0.264376	0.178984	0.139652
Crea	Glomerulonephritis || id:finn-b-GLOMER_NEPHRITIS	O06NCi	finn-b-GLOMER_NEPHRITIS	NA	All	0.320845	0.145863	0.0278331
IDL.PL	Glomerulonephritis || id:finn-b-GLOMER_NEPHRITIS	pjJPve	finn-b-GLOMER_NEPHRITIS	NA	rs11591147	-0.119336	0.0626186	0.0566819
IDL.PL	Glomerulonephritis || id:finn-b-GLOMER_NEPHRITIS	pjJPve	finn-b-GLOMER_NEPHRITIS	NA	rs17248720	-0.134292	0.0596868	0.0244524
IDL.PL	Glomerulonephritis || id:finn-b-GLOMER_NEPHRITIS	pjJPve	finn-b-GLOMER_NEPHRITIS	NA	rs182695896	-0.118151	0.0571015	0.0385321
IDL.PL	Glomerulonephritis || id:finn-b-GLOMER_NEPHRITIS	pjJPve	finn-b-GLOMER_NEPHRITIS	NA	rs2207132	-0.118098	0.0561193	0.035343
IDL.PL	Glomerulonephritis || id:finn-b-GLOMER_NEPHRITIS	pjJPve	finn-b-GLOMER_NEPHRITIS	NA	rs261334	-0.146591	0.054278	0.00691827
IDL.PL	Glomerulonephritis || id:finn-b-GLOMER_NEPHRITIS	pjJPve	finn-b-GLOMER_NEPHRITIS	NA	rs2954022	-0.126802	0.057606	0.0277216
IDL.PL	Glomerulonephritis || id:finn-b-GLOMER_NEPHRITIS	pjJPve	finn-b-GLOMER_NEPHRITIS	NA	rs3741298	-0.136462	0.0548184	0.012798
IDL.PL	Glomerulonephritis || id:finn-b-GLOMER_NEPHRITIS	pjJPve	finn-b-GLOMER_NEPHRITIS	NA	rs629301	-0.129645	0.0581262	0.0257198
IDL.PL	Glomerulonephritis || id:finn-b-GLOMER_NEPHRITIS	pjJPve	finn-b-GLOMER_NEPHRITIS	NA	rs635634	-0.122342	0.0567929	0.031226
IDL.PL	Glomerulonephritis || id:finn-b-GLOMER_NEPHRITIS	pjJPve	finn-b-GLOMER_NEPHRITIS	NA	rs6756629	-0.13969	0.0525492	0.00785445
IDL.PL	Glomerulonephritis || id:finn-b-GLOMER_NEPHRITIS	pjJPve	finn-b-GLOMER_NEPHRITIS	NA	rs7412	-0.0718237	0.0622683	0.248723
IDL.PL	Glomerulonephritis || id:finn-b-GLOMER_NEPHRITIS	pjJPve	finn-b-GLOMER_NEPHRITIS	NA	rs7786322	-0.127788	0.0574271	0.0260668
IDL.PL	Glomerulonephritis || id:finn-b-GLOMER_NEPHRITIS	pjJPve	finn-b-GLOMER_NEPHRITIS	NA	rs79225634	-0.147102	0.0528579	0.00538643
IDL.PL	Glomerulonephritis || id:finn-b-GLOMER_NEPHRITIS	pjJPve	finn-b-GLOMER_NEPHRITIS	NA	rs952275	-0.120371	0.0582095	0.0386502
IDL.PL	Glomerulonephritis || id:finn-b-GLOMER_NEPHRITIS	pjJPve	finn-b-GLOMER_NEPHRITIS	NA	All	-0.12673	0.0545789	0.0202355
L.LDL.P	Glomerulonephritis || id:finn-b-GLOMER_NEPHRITIS	xKZdj0	finn-b-GLOMER_NEPHRITIS	NA	rs11591147	-0.113457	0.0561985	0.0435016
L.LDL.P	Glomerulonephritis || id:finn-b-GLOMER_NEPHRITIS	xKZdj0	finn-b-GLOMER_NEPHRITIS	NA	rs142130958	-0.124069	0.0539572	0.021482
L.LDL.P	Glomerulonephritis || id:finn-b-GLOMER_NEPHRITIS	xKZdj0	finn-b-GLOMER_NEPHRITIS	NA	rs182695896	-0.112293	0.0517195	0.0299165
L.LDL.P	Glomerulonephritis || id:finn-b-GLOMER_NEPHRITIS	xKZdj0	finn-b-GLOMER_NEPHRITIS	NA	rs193084249	-0.126342	0.0506245	0.012572
L.LDL.P	Glomerulonephritis || id:finn-b-GLOMER_NEPHRITIS	xKZdj0	finn-b-GLOMER_NEPHRITIS	NA	rs2207132	-0.112869	0.0502719	0.0247574
L.LDL.P	Glomerulonephritis || id:finn-b-GLOMER_NEPHRITIS	xKZdj0	finn-b-GLOMER_NEPHRITIS	NA	rs261334	-0.129733	0.0495331	0.00881586
L.LDL.P	Glomerulonephritis || id:finn-b-GLOMER_NEPHRITIS	xKZdj0	finn-b-GLOMER_NEPHRITIS	NA	rs2980860	-0.12083	0.0518914	0.0198845
L.LDL.P	Glomerulonephritis || id:finn-b-GLOMER_NEPHRITIS	xKZdj0	finn-b-GLOMER_NEPHRITIS	NA	rs3741298	-0.129146	0.0494997	0.00907996
L.LDL.P	Glomerulonephritis || id:finn-b-GLOMER_NEPHRITIS	xKZdj0	finn-b-GLOMER_NEPHRITIS	NA	rs629301	-0.124074	0.0525691	0.018265
L.LDL.P	Glomerulonephritis || id:finn-b-GLOMER_NEPHRITIS	xKZdj0	finn-b-GLOMER_NEPHRITIS	NA	rs635634	-0.116446	0.0510899	0.0226534
L.LDL.P	Glomerulonephritis || id:finn-b-GLOMER_NEPHRITIS	xKZdj0	finn-b-GLOMER_NEPHRITIS	NA	rs6756629	-0.134039	0.0495399	0.00681649
L.LDL.P	Glomerulonephritis || id:finn-b-GLOMER_NEPHRITIS	xKZdj0	finn-b-GLOMER_NEPHRITIS	NA	rs73066442	-0.120051	0.0517098	0.0202529
L.LDL.P	Glomerulonephritis || id:finn-b-GLOMER_NEPHRITIS	xKZdj0	finn-b-GLOMER_NEPHRITIS	NA	rs7412	-0.0675292	0.0596841	0.257868
L.LDL.P	Glomerulonephritis || id:finn-b-GLOMER_NEPHRITIS	xKZdj0	finn-b-GLOMER_NEPHRITIS	NA	rs79225634	-0.141668	0.0498725	0.00450289
L.LDL.P	Glomerulonephritis || id:finn-b-GLOMER_NEPHRITIS	xKZdj0	finn-b-GLOMER_NEPHRITIS	NA	rs934197	-0.116989	0.052517	0.0259038
L.LDL.P	Glomerulonephritis || id:finn-b-GLOMER_NEPHRITIS	xKZdj0	finn-b-GLOMER_NEPHRITIS	NA	All	-0.12045	0.0493393	0.0146364
L.LDL.L	Glomerulonephritis || id:finn-b-GLOMER_NEPHRITIS	xR1c9Z	finn-b-GLOMER_NEPHRITIS	NA	rs11591147	-0.105317	0.0560423	0.0602123
L.LDL.L	Glomerulonephritis || id:finn-b-GLOMER_NEPHRITIS	xR1c9Z	finn-b-GLOMER_NEPHRITIS	NA	rs142130958	-0.116213	0.0538471	0.0309119
L.LDL.L	Glomerulonephritis || id:finn-b-GLOMER_NEPHRITIS	xR1c9Z	finn-b-GLOMER_NEPHRITIS	NA	rs182695896	-0.105174	0.051412	0.0407849
L.LDL.L	Glomerulonephritis || id:finn-b-GLOMER_NEPHRITIS	xR1c9Z	finn-b-GLOMER_NEPHRITIS	NA	rs193084249	-0.119023	0.0506724	0.0188303
L.LDL.L	Glomerulonephritis || id:finn-b-GLOMER_NEPHRITIS	xR1c9Z	finn-b-GLOMER_NEPHRITIS	NA	rs2207132	-0.105838	0.0502071	0.0350294
L.LDL.L	Glomerulonephritis || id:finn-b-GLOMER_NEPHRITIS	xR1c9Z	finn-b-GLOMER_NEPHRITIS	NA	rs261334	-0.120579	0.049519	0.0148913
L.LDL.L	Glomerulonephritis || id:finn-b-GLOMER_NEPHRITIS	xR1c9Z	finn-b-GLOMER_NEPHRITIS	NA	rs2980860	-0.113421	0.0517171	0.0283001
L.LDL.L	Glomerulonephritis || id:finn-b-GLOMER_NEPHRITIS	xR1c9Z	finn-b-GLOMER_NEPHRITIS	NA	rs34042070	-0.121271	0.0487688	0.0128951
L.LDL.L	Glomerulonephritis || id:finn-b-GLOMER_NEPHRITIS	xR1c9Z	finn-b-GLOMER_NEPHRITIS	NA	rs3741298	-0.12093	0.0496205	0.0148057
L.LDL.L	Glomerulonephritis || id:finn-b-GLOMER_NEPHRITIS	xR1c9Z	finn-b-GLOMER_NEPHRITIS	NA	rs629301	-0.11667	0.0525191	0.0263192
L.LDL.L	Glomerulonephritis || id:finn-b-GLOMER_NEPHRITIS	xR1c9Z	finn-b-GLOMER_NEPHRITIS	NA	rs635634	-0.109346	0.0509709	0.0319315
L.LDL.L	Glomerulonephritis || id:finn-b-GLOMER_NEPHRITIS	xR1c9Z	finn-b-GLOMER_NEPHRITIS	NA	rs6756629	-0.12663	0.0488402	0.00952129
L.LDL.L	Glomerulonephritis || id:finn-b-GLOMER_NEPHRITIS	xR1c9Z	finn-b-GLOMER_NEPHRITIS	NA	rs73066442	-0.112819	0.0515779	0.0287169
L.LDL.L	Glomerulonephritis || id:finn-b-GLOMER_NEPHRITIS	xR1c9Z	finn-b-GLOMER_NEPHRITIS	NA	rs7412	-0.0580169	0.0591274	0.326485
L.LDL.L	Glomerulonephritis || id:finn-b-GLOMER_NEPHRITIS	xR1c9Z	finn-b-GLOMER_NEPHRITIS	NA	rs79225634	-0.134136	0.0491725	0.00637458
L.LDL.L	Glomerulonephritis || id:finn-b-GLOMER_NEPHRITIS	xR1c9Z	finn-b-GLOMER_NEPHRITIS	NA	rs934197	-0.109596	0.0523469	0.0362922
L.LDL.L	Glomerulonephritis || id:finn-b-GLOMER_NEPHRITIS	xR1c9Z	finn-b-GLOMER_NEPHRITIS	NA	All	-0.113352	0.0493618	0.0216553
S.LDL.P	Glomerulonephritis || id:finn-b-GLOMER_NEPHRITIS	YGNXt3	finn-b-GLOMER_NEPHRITIS	NA	rs11591147	-0.136139	0.0810947	0.0931978
S.LDL.P	Glomerulonephritis || id:finn-b-GLOMER_NEPHRITIS	YGNXt3	finn-b-GLOMER_NEPHRITIS	NA	rs1367117	-0.139851	0.07452	0.0605608
S.LDL.P	Glomerulonephritis || id:finn-b-GLOMER_NEPHRITIS	YGNXt3	finn-b-GLOMER_NEPHRITIS	NA	rs142130958	-0.150244	0.0770441	0.0511639
S.LDL.P	Glomerulonephritis || id:finn-b-GLOMER_NEPHRITIS	YGNXt3	finn-b-GLOMER_NEPHRITIS	NA	rs182695896	-0.133447	0.0744833	0.0731917
S.LDL.P	Glomerulonephritis || id:finn-b-GLOMER_NEPHRITIS	YGNXt3	finn-b-GLOMER_NEPHRITIS	NA	rs2980860	-0.146859	0.0742309	0.047883
S.LDL.P	Glomerulonephritis || id:finn-b-GLOMER_NEPHRITIS	YGNXt3	finn-b-GLOMER_NEPHRITIS	NA	rs629301	-0.149498	0.0745788	0.04501
S.LDL.P	Glomerulonephritis || id:finn-b-GLOMER_NEPHRITIS	YGNXt3	finn-b-GLOMER_NEPHRITIS	NA	rs7412	-0.0786268	0.0737159	0.286144
S.LDL.P	Glomerulonephritis || id:finn-b-GLOMER_NEPHRITIS	YGNXt3	finn-b-GLOMER_NEPHRITIS	NA	rs76866386	-0.165331	0.0620336	0.00769462
S.LDL.P	Glomerulonephritis || id:finn-b-GLOMER_NEPHRITIS	YGNXt3	finn-b-GLOMER_NEPHRITIS	NA	rs964184	-0.180822	0.0631345	0.00418228
S.LDL.P	Glomerulonephritis || id:finn-b-GLOMER_NEPHRITIS	YGNXt3	finn-b-GLOMER_NEPHRITIS	NA	All	-0.144316	0.0677804	0.0332405
L.LDL.CE	Glomerulonephritis || id:finn-b-GLOMER_NEPHRITIS	zQ5GqG	finn-b-GLOMER_NEPHRITIS	NA	rs11591147	-0.112596	0.0573849	0.0497477
L.LDL.CE	Glomerulonephritis || id:finn-b-GLOMER_NEPHRITIS	zQ5GqG	finn-b-GLOMER_NEPHRITIS	NA	rs142130958	-0.122958	0.0548332	0.0249354
L.LDL.CE	Glomerulonephritis || id:finn-b-GLOMER_NEPHRITIS	zQ5GqG	finn-b-GLOMER_NEPHRITIS	NA	rs182695896	-0.111624	0.0521103	0.0321874
L.LDL.CE	Glomerulonephritis || id:finn-b-GLOMER_NEPHRITIS	zQ5GqG	finn-b-GLOMER_NEPHRITIS	NA	rs193084249	-0.125777	0.051503	0.0146007
L.LDL.CE	Glomerulonephritis || id:finn-b-GLOMER_NEPHRITIS	zQ5GqG	finn-b-GLOMER_NEPHRITIS	NA	rs2207132	-0.11202	0.0510635	0.0282539
L.LDL.CE	Glomerulonephritis || id:finn-b-GLOMER_NEPHRITIS	zQ5GqG	finn-b-GLOMER_NEPHRITIS	NA	rs2980860	-0.119541	0.0526123	0.0230795
L.LDL.CE	Glomerulonephritis || id:finn-b-GLOMER_NEPHRITIS	zQ5GqG	finn-b-GLOMER_NEPHRITIS	NA	rs34042070	-0.128059	0.0494041	0.00954017
L.LDL.CE	Glomerulonephritis || id:finn-b-GLOMER_NEPHRITIS	zQ5GqG	finn-b-GLOMER_NEPHRITIS	NA	rs3741298	-0.127167	0.0503468	0.011543
L.LDL.CE	Glomerulonephritis || id:finn-b-GLOMER_NEPHRITIS	zQ5GqG	finn-b-GLOMER_NEPHRITIS	NA	rs629301	-0.123548	0.0535488	0.0210431
L.LDL.CE	Glomerulonephritis || id:finn-b-GLOMER_NEPHRITIS	zQ5GqG	finn-b-GLOMER_NEPHRITIS	NA	rs635634	-0.115563	0.0518687	0.0258806
L.LDL.CE	Glomerulonephritis || id:finn-b-GLOMER_NEPHRITIS	zQ5GqG	finn-b-GLOMER_NEPHRITIS	NA	rs6756629	-0.13371	0.0496451	0.00707454
L.LDL.CE	Glomerulonephritis || id:finn-b-GLOMER_NEPHRITIS	zQ5GqG	finn-b-GLOMER_NEPHRITIS	NA	rs73066442	-0.119004	0.0525035	0.0234155
L.LDL.CE	Glomerulonephritis || id:finn-b-GLOMER_NEPHRITIS	zQ5GqG	finn-b-GLOMER_NEPHRITIS	NA	rs7412	-0.0649118	0.0604424	0.282847
L.LDL.CE	Glomerulonephritis || id:finn-b-GLOMER_NEPHRITIS	zQ5GqG	finn-b-GLOMER_NEPHRITIS	NA	rs79225634	-0.141803	0.0500109	0.00457635
L.LDL.CE	Glomerulonephritis || id:finn-b-GLOMER_NEPHRITIS	zQ5GqG	finn-b-GLOMER_NEPHRITIS	NA	rs934197	-0.115967	0.0533527	0.0297359
L.LDL.CE	Glomerulonephritis || id:finn-b-GLOMER_NEPHRITIS	zQ5GqG	finn-b-GLOMER_NEPHRITIS	NA	All	-0.119514	0.0501485	0.0171627
Phe	Tubulo-interstitial nephritis, not spesified as acute or chronic || id:finn-b-N14_TUBULOINTNEPHRNAS	ZFkMi6	finn-b-N14_TUBULOINTNEPHRNAS	NA	rs1718309	0.716497	0.324299	0.0271485
Phe	Tubulo-interstitial nephritis, not spesified as acute or chronic || id:finn-b-N14_TUBULOINTNEPHRNAS	ZFkMi6	finn-b-N14_TUBULOINTNEPHRNAS	NA	rs182695896	0.806391	0.326303	0.0134626
Phe	Tubulo-interstitial nephritis, not spesified as acute or chronic || id:finn-b-N14_TUBULOINTNEPHRNAS	ZFkMi6	finn-b-N14_TUBULOINTNEPHRNAS	NA	rs2731672	0.394421	0.334325	0.238098
Phe	Tubulo-interstitial nephritis, not spesified as acute or chronic || id:finn-b-N14_TUBULOINTNEPHRNAS	ZFkMi6	finn-b-N14_TUBULOINTNEPHRNAS	NA	rs4253238	0.649153	0.326025	0.0464685
Phe	Tubulo-interstitial nephritis, not spesified as acute or chronic || id:finn-b-N14_TUBULOINTNEPHRNAS	ZFkMi6	finn-b-N14_TUBULOINTNEPHRNAS	NA	All	0.644903	0.280617	0.0215526

## Sheet: Table S5
Table S5. Mendelian randomization (MR) analysis of 56 plasma proteins and nephritis outcomes with inverse variance weighting (IVW) as the decision method.
	id.exposure	id.outcome	outcome	exposure	method	nsnp	b	se	pval
153	sMHkDy	finn-b-GLOMER_NEPHRITIS	Glomerulonephritis || id:finn-b-GLOMER_NEPHRITIS	THP	Wald ratio	1	-0.1164	0.0302	0.0001155
25	6Q3i6T	finn-b-GLOMER_NEPHRITIS	Glomerulonephritis || id:finn-b-GLOMER_NEPHRITIS	Leptin	Wald ratio	1	-0.3008	0.0984	0.002236
155	sMHkDy	finn-b-N14_PYELONEPHR	Acute tubulo-interstitial nephritis || id:finn-b-N14_PYELONEPHR	THP	Wald ratio	1	0.05534	0.0194	0.004344
117	JJvI3B	finn-b-GLOMER_NEPHRITIS	Glomerulonephritis || id:finn-b-GLOMER_NEPHRITIS	ApoE	Wald ratio	1	-0.1359	0.05067	0.007339
169	Tmz0BC	finn-b-GLOMER_NEPHRITIS	Glomerulonephritis || id:finn-b-GLOMER_NEPHRITIS	HCC4	Wald ratio	1	0.1305	0.04948	0.008361
99	GuPPmw	finn-b-N14_TUBULOINTNEPHRNAS	Tubulo-interstitial nephritis, not spesified as acute or chronic || id:finn-b-N14_TUBULOINTNEPHRNAS	ApoH	Inverse variance weighted	3	0.2151	0.08455	0.01096
98	GuPPmw	finn-b-N14_TUBULOINTNEPHRNAS	Tubulo-interstitial nephritis, not spesified as acute or chronic || id:finn-b-N14_TUBULOINTNEPHRNAS	ApoH	Weighted median	3	0.2255	0.09295	0.01529
55	d3EUGd	finn-b-N14_PYELONEPHR	Acute tubulo-interstitial nephritis || id:finn-b-N14_PYELONEPHR	TFF3	Wald ratio	1	-0.1167	0.04952	0.01842
11	20yq2L	finn-b-N14_PYELONEPHR	Acute tubulo-interstitial nephritis || id:finn-b-N14_PYELONEPHR	MIP1b	Wald ratio	1	0.1359	0.06111	0.02616
105	IIq37R	finn-b-GLOMER_NEPHRITIS	Glomerulonephritis || id:finn-b-GLOMER_NEPHRITIS	FetuinA	Wald ratio	1	0.07154	0.03466	0.039
20	5hkpxm	finn-b-N14_TUBULOINTNEPHRNAS	Tubulo-interstitial nephritis, not spesified as acute or chronic || id:finn-b-N14_TUBULOINTNEPHRNAS	IL6r	Wald ratio	1	-0.1088	0.05482	0.04715
176	toAJ1o	finn-b-N14_TUBULOINTNEPHRNAS	Tubulo-interstitial nephritis, not spesified as acute or chronic || id:finn-b-N14_TUBULOINTNEPHRNAS	GROa	Wald ratio	1	0.2644	0.1333	0.0473
192	XSVuSj	finn-b-N14_TUBULOINTNEPHRNAS	Tubulo-interstitial nephritis, not spesified as acute or chronic || id:finn-b-N14_TUBULOINTNEPHRNAS	ANG2	Wald ratio	1	-0.3061	0.1599	0.05559
172	Tmz0BC	finn-b-N14_TUBULOINTNEPHRNAS	Tubulo-interstitial nephritis, not spesified as acute or chronic || id:finn-b-N14_TUBULOINTNEPHRNAS	HCC4	Wald ratio	1	0.184	0.09718	0.05827
38	8PJ8RC	finn-b-N14_CHRONTUBULOINTNEPHRITIS	Chronic tubulo-interstitial nephritis || id:finn-b-N14_CHRONTUBULOINTNEPHRITIS	TF	Wald ratio	1	-0.2769	0.1474	0.06035
110	iMYQyx	finn-b-N14_CHRONTUBULOINTNEPHRITIS	Chronic tubulo-interstitial nephritis || id:finn-b-N14_CHRONTUBULOINTNEPHRITIS	AGT	Wald ratio	1	-0.1634	0.0873	0.0613
9	20yq2L	finn-b-GLOMER_NEPHRITIS	Glomerulonephritis || id:finn-b-GLOMER_NEPHRITIS	MIP1b	Wald ratio	1	0.1705	0.0953	0.07358
140	NZ68rB	finn-b-N14_TUBULOINTNEPHRNAS	Tubulo-interstitial nephritis, not spesified as acute or chronic || id:finn-b-N14_TUBULOINTNEPHRNAS	TNC	Wald ratio	1	0.2218	0.126	0.07832
139	NZ68rB	finn-b-N14_PYELONEPHR	Acute tubulo-interstitial nephritis || id:finn-b-N14_PYELONEPHR	TNC	Wald ratio	1	0.07207	0.04134	0.08129
67	dyG30X	finn-b-N14_PYELONEPHR	Acute tubulo-interstitial nephritis || id:finn-b-N14_PYELONEPHR	CEA	Inverse variance weighted	2	-0.04867	0.02797	0.08183
77	fwrqQx	finn-b-GLOMER_NEPHRITIS	Glomerulonephritis || id:finn-b-GLOMER_NEPHRITIS	CystC	Wald ratio	1	-0.136	0.0804	0.09069
130	Lq6C9l	finn-b-N14_CHRONTUBULOINTNEPHRITIS	Chronic tubulo-interstitial nephritis || id:finn-b-N14_CHRONTUBULOINTNEPHRITIS	F7	Inverse variance weighted	2	0.2481	0.1471	0.09176
124	KjHeRZ	finn-b-N14_TUBULOINTNEPHRNAS	Tubulo-interstitial nephritis, not spesified as acute or chronic || id:finn-b-N14_TUBULOINTNEPHRNAS	CRP	Wald ratio	1	-0.2488	0.1486	0.09396
64	DRcxRi	finn-b-N14_TUBULOINTNEPHRNAS	Tubulo-interstitial nephritis, not spesified as acute or chronic || id:finn-b-N14_TUBULOINTNEPHRNAS	MCP2	Wald ratio	1	-0.237	0.142	0.09514
21	6mIhYj	finn-b-GLOMER_NEPHRITIS	Glomerulonephritis || id:finn-b-GLOMER_NEPHRITIS	FGF4	Wald ratio	1	-0.1027	0.0622	0.09874
125	kteiLw	finn-b-GLOMER_NEPHRITIS	Glomerulonephritis || id:finn-b-GLOMER_NEPHRITIS	ApoA4	Wald ratio	1	-0.05473	0.03351	0.1024
180	tqwFlU	finn-b-N14_TUBULOINTNEPHRNAS	Tubulo-interstitial nephritis, not spesified as acute or chronic || id:finn-b-N14_TUBULOINTNEPHRNAS	IL8	Wald ratio	1	-0.2396	0.1489	0.1076
149	SjZ3Qy	finn-b-GLOMER_NEPHRITIS	Glomerulonephritis || id:finn-b-GLOMER_NEPHRITIS	LPa	Wald ratio	1	-0.1186	0.07517	0.1146
170	Tmz0BC	finn-b-N14_CHRONTUBULOINTNEPHRITIS	Chronic tubulo-interstitial nephritis || id:finn-b-N14_CHRONTUBULOINTNEPHRITIS	HCC4	Wald ratio	1	0.2051	0.1304	0.1157
191	XSVuSj	finn-b-N14_PYELONEPHR	Acute tubulo-interstitial nephritis || id:finn-b-N14_PYELONEPHR	ANG2	Wald ratio	1	0.08267	0.05271	0.1168
81	FyIggQ	finn-b-GLOMER_NEPHRITIS	Glomerulonephritis || id:finn-b-GLOMER_NEPHRITIS	GSTa	Wald ratio	1	-0.08535	0.05505	0.121
27	6Q3i6T	finn-b-N14_PYELONEPHR	Acute tubulo-interstitial nephritis || id:finn-b-N14_PYELONEPHR	Leptin	Wald ratio	1	-0.0976	0.0632	0.1225
91	GuPPmw	finn-b-N14_CHRONTUBULOINTNEPHRITIS	Chronic tubulo-interstitial nephritis || id:finn-b-N14_CHRONTUBULOINTNEPHRITIS	ApoH	Inverse variance weighted	3	-0.1648	0.1076	0.1256
166	TmRaoi	finn-b-N14_CHRONTUBULOINTNEPHRITIS	Chronic tubulo-interstitial nephritis || id:finn-b-N14_CHRONTUBULOINTNEPHRITIS	CFHR1	Wald ratio	1	0.1162	0.07662	0.1292
28	6Q3i6T	finn-b-N14_TUBULOINTNEPHRNAS	Tubulo-interstitial nephritis, not spesified as acute or chronic || id:finn-b-N14_TUBULOINTNEPHRNAS	Leptin	Wald ratio	1	-0.2864	0.1924	0.1366
147	qy1SMM	finn-b-N14_PYELONEPHR	Acute tubulo-interstitial nephritis || id:finn-b-N14_PYELONEPHR	IL16	Wald ratio	1	0.04521	0.03186	0.1559
78	fwrqQx	finn-b-N14_CHRONTUBULOINTNEPHRITIS	Chronic tubulo-interstitial nephritis || id:finn-b-N14_CHRONTUBULOINTNEPHRITIS	CystC	Wald ratio	1	-0.3	0.2118	0.1567
41	A9Bsbf	finn-b-GLOMER_NEPHRITIS	Glomerulonephritis || id:finn-b-GLOMER_NEPHRITIS	IL18	Wald ratio	1	0.1013	0.0737	0.1695
199	ZkAiMh	finn-b-N14_PYELONEPHR	Acute tubulo-interstitial nephritis || id:finn-b-N14_PYELONEPHR	ENA78	Wald ratio	1	-0.07506	0.05481	0.1709
56	d3EUGd	finn-b-N14_TUBULOINTNEPHRNAS	Tubulo-interstitial nephritis, not spesified as acute or chronic || id:finn-b-N14_TUBULOINTNEPHRNAS	TFF3	Wald ratio	1	-0.2064	0.1508	0.171
162	T6YiVT	finn-b-N14_CHRONTUBULOINTNEPHRITIS	Chronic tubulo-interstitial nephritis || id:finn-b-N14_CHRONTUBULOINTNEPHRITIS	HP	Wald ratio	1	-0.2051	0.1566	0.1903
179	tqwFlU	finn-b-N14_PYELONEPHR	Acute tubulo-interstitial nephritis || id:finn-b-N14_PYELONEPHR	IL8	Wald ratio	1	-0.06401	0.0489	0.1905
94	GuPPmw	finn-b-N14_PYELONEPHR	Acute tubulo-interstitial nephritis || id:finn-b-N14_PYELONEPHR	ApoH	Weighted median	3	-0.0372	0.02843	0.1907
35	7QOKHt	finn-b-N14_PYELONEPHR	Acute tubulo-interstitial nephritis || id:finn-b-N14_PYELONEPHR	CA19-9	Wald ratio	1	-0.03635	0.0279	0.1926
175	toAJ1o	finn-b-N14_PYELONEPHR	Acute tubulo-interstitial nephritis || id:finn-b-N14_PYELONEPHR	GROa	Wald ratio	1	0.05606	0.04365	0.199
167	TmRaoi	finn-b-N14_PYELONEPHR	Acute tubulo-interstitial nephritis || id:finn-b-N14_PYELONEPHR	CFHR1	Wald ratio	1	-0.02392	0.01877	0.2026
161	T6YiVT	finn-b-GLOMER_NEPHRITIS	Glomerulonephritis || id:finn-b-GLOMER_NEPHRITIS	HP	Wald ratio	1	0.0765	0.06004	0.2027
122	KjHeRZ	finn-b-N14_CHRONTUBULOINTNEPHRITIS	Chronic tubulo-interstitial nephritis || id:finn-b-N14_CHRONTUBULOINTNEPHRITIS	CRP	Wald ratio	1	-0.2517	0.2003	0.2088
61	DRcxRi	finn-b-GLOMER_NEPHRITIS	Glomerulonephritis || id:finn-b-GLOMER_NEPHRITIS	MCP2	Wald ratio	1	-0.09021	0.07232	0.2122
177	tqwFlU	finn-b-GLOMER_NEPHRITIS	Glomerulonephritis || id:finn-b-GLOMER_NEPHRITIS	IL8	Wald ratio	1	-0.09478	0.0761	0.213
90	GuPPmw	finn-b-N14_CHRONTUBULOINTNEPHRITIS	Chronic tubulo-interstitial nephritis || id:finn-b-N14_CHRONTUBULOINTNEPHRITIS	ApoH	Weighted median	3	-0.15	0.1205	0.2131
121	KjHeRZ	finn-b-GLOMER_NEPHRITIS	Glomerulonephritis || id:finn-b-GLOMER_NEPHRITIS	CRP	Wald ratio	1	-0.09164	0.07572	0.2261
95	GuPPmw	finn-b-N14_PYELONEPHR	Acute tubulo-interstitial nephritis || id:finn-b-N14_PYELONEPHR	ApoH	Inverse variance weighted	3	-0.03154	0.02639	0.232
60	DKg1Y2	finn-b-N14_TUBULOINTNEPHRNAS	Tubulo-interstitial nephritis, not spesified as acute or chronic || id:finn-b-N14_TUBULOINTNEPHRNAS	SELE	Wald ratio	1	0.07075	0.06009	0.2391
171	Tmz0BC	finn-b-N14_PYELONEPHR	Acute tubulo-interstitial nephritis || id:finn-b-N14_PYELONEPHR	HCC4	Wald ratio	1	0.03622	0.03184	0.2552
70	eGKLLJ	finn-b-N14_CHRONTUBULOINTNEPHRITIS	Chronic tubulo-interstitial nephritis || id:finn-b-N14_CHRONTUBULOINTNEPHRITIS	Sortilin	Wald ratio	1	-0.2266	0.21	0.2805
187	wpqhOo	finn-b-N14_PYELONEPHR	Acute tubulo-interstitial nephritis || id:finn-b-N14_PYELONEPHR	CD40	Wald ratio	1	-0.0365	0.03391	0.2817
97	GuPPmw	finn-b-N14_TUBULOINTNEPHRNAS	Tubulo-interstitial nephritis, not spesified as acute or chronic || id:finn-b-N14_TUBULOINTNEPHRNAS	ApoH	MR Egger	3	0.654	0.3101	0.2819
36	7QOKHt	finn-b-N14_TUBULOINTNEPHRNAS	Tubulo-interstitial nephritis, not spesified as acute or chronic || id:finn-b-N14_TUBULOINTNEPHRNAS	CA19-9	Wald ratio	1	-0.09096	0.08487	0.2838
119	JJvI3B	finn-b-N14_PYELONEPHR	Acute tubulo-interstitial nephritis || id:finn-b-N14_PYELONEPHR	ApoE	Wald ratio	1	-0.03367	0.03232	0.2976
142	oe4NI7	finn-b-N14_CHRONTUBULOINTNEPHRITIS	Chronic tubulo-interstitial nephritis || id:finn-b-N14_CHRONTUBULOINTNEPHRITIS	AAT	Wald ratio	1	0.1837	0.177	0.2994
29	6QtWRB	finn-b-GLOMER_NEPHRITIS	Glomerulonephritis || id:finn-b-GLOMER_NEPHRITIS	MMP7	Wald ratio	1	0.09869	0.09671	0.3075
40	8PJ8RC	finn-b-N14_TUBULOINTNEPHRNAS	Tubulo-interstitial nephritis, not spesified as acute or chronic || id:finn-b-N14_TUBULOINTNEPHRNAS	TF	Wald ratio	1	-0.109	0.1097	0.3207
8	1nWOmf	finn-b-N14_TUBULOINTNEPHRNAS	Tubulo-interstitial nephritis, not spesified as acute or chronic || id:finn-b-N14_TUBULOINTNEPHRNAS	TECK	Wald ratio	1	0.1459	0.1471	0.3212
185	wpqhOo	finn-b-GLOMER_NEPHRITIS	Glomerulonephritis || id:finn-b-GLOMER_NEPHRITIS	CD40	Wald ratio	1	0.05184	0.0527	0.3253
114	ITW5B6	finn-b-N14_CHRONTUBULOINTNEPHRITIS	Chronic tubulo-interstitial nephritis || id:finn-b-N14_CHRONTUBULOINTNEPHRITIS	RAGE	Inverse variance weighted	2	-0.1204	0.1241	0.3321
152	SjZ3Qy	finn-b-N14_TUBULOINTNEPHRNAS	Tubulo-interstitial nephritis, not spesified as acute or chronic || id:finn-b-N14_TUBULOINTNEPHRNAS	LPa	Wald ratio	1	-0.1414	0.1472	0.337
132	Lq6C9l	finn-b-N14_TUBULOINTNEPHRNAS	Tubulo-interstitial nephritis, not spesified as acute or chronic || id:finn-b-N14_TUBULOINTNEPHRNAS	F7	Inverse variance weighted	2	-0.097	0.1098	0.3768
113	ITW5B6	finn-b-GLOMER_NEPHRITIS	Glomerulonephritis || id:finn-b-GLOMER_NEPHRITIS	RAGE	Inverse variance weighted	2	0.06945	0.07966	0.3833
65	dyG30X	finn-b-GLOMER_NEPHRITIS	Glomerulonephritis || id:finn-b-GLOMER_NEPHRITIS	CEA	Inverse variance weighted	2	-0.03763	0.04349	0.3869
127	kteiLw	finn-b-N14_PYELONEPHR	Acute tubulo-interstitial nephritis || id:finn-b-N14_PYELONEPHR	ApoA4	Wald ratio	1	-0.01861	0.02165	0.3902
120	JJvI3B	finn-b-N14_TUBULOINTNEPHRNAS	Tubulo-interstitial nephritis, not spesified as acute or chronic || id:finn-b-N14_TUBULOINTNEPHRNAS	ApoE	Wald ratio	1	-0.08468	0.09865	0.3907
131	Lq6C9l	finn-b-N14_PYELONEPHR	Acute tubulo-interstitial nephritis || id:finn-b-N14_PYELONEPHR	F7	Inverse variance weighted	2	-0.03045	0.0361	0.3989
1	00gJYy	finn-b-GLOMER_NEPHRITIS	Glomerulonephritis || id:finn-b-GLOMER_NEPHRITIS	ACE	Inverse variance weighted	2	-0.03241	0.03848	0.3996
195	YSKa2A	finn-b-N14_PYELONEPHR	Acute tubulo-interstitial nephritis || id:finn-b-N14_PYELONEPHR	VCAM1	Wald ratio	1	-0.04116	0.04899	0.4008
111	iMYQyx	finn-b-N14_PYELONEPHR	Acute tubulo-interstitial nephritis || id:finn-b-N14_PYELONEPHR	AGT	Wald ratio	1	0.01697	0.02124	0.4243
10	20yq2L	finn-b-N14_CHRONTUBULOINTNEPHRITIS	Chronic tubulo-interstitial nephritis || id:finn-b-N14_CHRONTUBULOINTNEPHRITIS	MIP1b	Wald ratio	1	0.1987	0.2504	0.4275
92	GuPPmw	finn-b-N14_CHRONTUBULOINTNEPHRITIS	Chronic tubulo-interstitial nephritis || id:finn-b-N14_CHRONTUBULOINTNEPHRITIS	ApoH	Weighted mode	3	-0.144	0.1474	0.4316
194	YSKa2A	finn-b-N14_CHRONTUBULOINTNEPHRITIS	Chronic tubulo-interstitial nephritis || id:finn-b-N14_CHRONTUBULOINTNEPHRITIS	VCAM1	Wald ratio	1	0.1574	0.2009	0.4333
82	FyIggQ	finn-b-N14_CHRONTUBULOINTNEPHRITIS	Chronic tubulo-interstitial nephritis || id:finn-b-N14_CHRONTUBULOINTNEPHRITIS	GSTa	Wald ratio	1	0.1121	0.1444	0.4376
101	Ii8d7s	finn-b-GLOMER_NEPHRITIS	Glomerulonephritis || id:finn-b-GLOMER_NEPHRITIS	IL13	Wald ratio	1	0.05845	0.07534	0.4379
53	d3EUGd	finn-b-GLOMER_NEPHRITIS	Glomerulonephritis || id:finn-b-GLOMER_NEPHRITIS	TFF3	Wald ratio	1	-0.05981	0.07717	0.4383
57	DKg1Y2	finn-b-GLOMER_NEPHRITIS	Glomerulonephritis || id:finn-b-GLOMER_NEPHRITIS	SELE	Wald ratio	1	-0.0237	0.03073	0.4406
164	T6YiVT	finn-b-N14_TUBULOINTNEPHRNAS	Tubulo-interstitial nephritis, not spesified as acute or chronic || id:finn-b-N14_TUBULOINTNEPHRNAS	HP	Wald ratio	1	0.08654	0.1165	0.4574
3	00gJYy	finn-b-N14_PYELONEPHR	Acute tubulo-interstitial nephritis || id:finn-b-N14_PYELONEPHR	ACE	Inverse variance weighted	2	-0.01835	0.02476	0.4585
62	DRcxRi	finn-b-N14_CHRONTUBULOINTNEPHRITIS	Chronic tubulo-interstitial nephritis || id:finn-b-N14_CHRONTUBULOINTNEPHRITIS	MCP2	Wald ratio	1	-0.1384	0.1905	0.4673
68	dyG30X	finn-b-N14_TUBULOINTNEPHRNAS	Tubulo-interstitial nephritis, not spesified as acute or chronic || id:finn-b-N14_TUBULOINTNEPHRNAS	CEA	Inverse variance weighted	2	-0.06636	0.09211	0.4713
54	d3EUGd	finn-b-N14_CHRONTUBULOINTNEPHRITIS	Chronic tubulo-interstitial nephritis || id:finn-b-N14_CHRONTUBULOINTNEPHRITIS	TFF3	Wald ratio	1	0.1447	0.2026	0.4751
126	kteiLw	finn-b-N14_CHRONTUBULOINTNEPHRITIS	Chronic tubulo-interstitial nephritis || id:finn-b-N14_CHRONTUBULOINTNEPHRITIS	ApoA4	Wald ratio	1	-0.06148	0.08814	0.4855
100	GuPPmw	finn-b-N14_TUBULOINTNEPHRNAS	Tubulo-interstitial nephritis, not spesified as acute or chronic || id:finn-b-N14_TUBULOINTNEPHRNAS	ApoH	Weighted mode	3	0.09169	0.1088	0.4881
42	A9Bsbf	finn-b-N14_CHRONTUBULOINTNEPHRITIS	Chronic tubulo-interstitial nephritis || id:finn-b-N14_CHRONTUBULOINTNEPHRITIS	IL18	Wald ratio	1	0.1347	0.1945	0.4885
109	iMYQyx	finn-b-GLOMER_NEPHRITIS	Glomerulonephritis || id:finn-b-GLOMER_NEPHRITIS	AGT	Wald ratio	1	0.02292	0.03337	0.4922
143	oe4NI7	finn-b-N14_PYELONEPHR	Acute tubulo-interstitial nephritis || id:finn-b-N14_PYELONEPHR	AAT	Wald ratio	1	-0.02938	0.04321	0.4965
80	fwrqQx	finn-b-N14_TUBULOINTNEPHRNAS	Tubulo-interstitial nephritis, not spesified as acute or chronic || id:finn-b-N14_TUBULOINTNEPHRNAS	CystC	Wald ratio	1	-0.1069	0.1576	0.4976
197	ZkAiMh	finn-b-GLOMER_NEPHRITIS	Glomerulonephritis || id:finn-b-GLOMER_NEPHRITIS	ENA78	Wald ratio	1	-0.05679	0.08519	0.505
79	fwrqQx	finn-b-N14_PYELONEPHR	Acute tubulo-interstitial nephritis || id:finn-b-N14_PYELONEPHR	CystC	Wald ratio	1	-0.03429	0.05159	0.5062
52	c6gWvC	finn-b-N14_TUBULOINTNEPHRNAS	Tubulo-interstitial nephritis, not spesified as acute or chronic || id:finn-b-N14_TUBULOINTNEPHRNAS	MCSF	Inverse variance weighted	2	-0.1724	0.2595	0.5065
14	2XZzKA	finn-b-N14_CHRONTUBULOINTNEPHRITIS	Chronic tubulo-interstitial nephritis || id:finn-b-N14_CHRONTUBULOINTNEPHRITIS	MIP1a	Wald ratio	1	-0.1065	0.1618	0.5104
181	vHBexC	finn-b-GLOMER_NEPHRITIS	Glomerulonephritis || id:finn-b-GLOMER_NEPHRITIS	CD5L	Wald ratio	1	0.04595	0.07023	0.5129
165	TmRaoi	finn-b-GLOMER_NEPHRITIS	Glomerulonephritis || id:finn-b-GLOMER_NEPHRITIS	CFHR1	Wald ratio	1	-0.0185	0.02906	0.5244
58	DKg1Y2	finn-b-N14_CHRONTUBULOINTNEPHRITIS	Chronic tubulo-interstitial nephritis || id:finn-b-N14_CHRONTUBULOINTNEPHRITIS	SELE	Wald ratio	1	-0.05125	0.08073	0.5255
93	GuPPmw	finn-b-N14_PYELONEPHR	Acute tubulo-interstitial nephritis || id:finn-b-N14_PYELONEPHR	ApoH	MR Egger	3	-0.08364	0.1022	0.5635
193	YSKa2A	finn-b-GLOMER_NEPHRITIS	Glomerulonephritis || id:finn-b-GLOMER_NEPHRITIS	VCAM1	Wald ratio	1	0.04348	0.07652	0.5699
30	6QtWRB	finn-b-N14_CHRONTUBULOINTNEPHRITIS	Chronic tubulo-interstitial nephritis || id:finn-b-N14_CHRONTUBULOINTNEPHRITIS	MMP7	Wald ratio	1	-0.1452	0.2566	0.5714
85	GuPPmw	finn-b-GLOMER_NEPHRITIS	Glomerulonephritis || id:finn-b-GLOMER_NEPHRITIS	ApoH	MR Egger	3	0.1259	0.1586	0.5729
174	toAJ1o	finn-b-N14_CHRONTUBULOINTNEPHRITIS	Chronic tubulo-interstitial nephritis || id:finn-b-N14_CHRONTUBULOINTNEPHRITIS	GROa	Wald ratio	1	-0.09869	0.179	0.5814
66	dyG30X	finn-b-N14_CHRONTUBULOINTNEPHRITIS	Chronic tubulo-interstitial nephritis || id:finn-b-N14_CHRONTUBULOINTNEPHRITIS	CEA	Inverse variance weighted	2	-0.0628	0.1144	0.5831
18	5hkpxm	finn-b-N14_CHRONTUBULOINTNEPHRITIS	Chronic tubulo-interstitial nephritis || id:finn-b-N14_CHRONTUBULOINTNEPHRITIS	IL6r	Wald ratio	1	0.03918	0.07353	0.5942
34	7QOKHt	finn-b-N14_CHRONTUBULOINTNEPHRITIS	Chronic tubulo-interstitial nephritis || id:finn-b-N14_CHRONTUBULOINTNEPHRITIS	CA19-9	Wald ratio	1	-0.06031	0.1139	0.5966
198	ZkAiMh	finn-b-N14_CHRONTUBULOINTNEPHRITIS	Chronic tubulo-interstitial nephritis || id:finn-b-N14_CHRONTUBULOINTNEPHRITIS	ENA78	Wald ratio	1	-0.1178	0.2244	0.5998
115	ITW5B6	finn-b-N14_PYELONEPHR	Acute tubulo-interstitial nephritis || id:finn-b-N14_PYELONEPHR	RAGE	Inverse variance weighted	2	-0.02383	0.04589	0.6036
31	6QtWRB	finn-b-N14_PYELONEPHR	Acute tubulo-interstitial nephritis || id:finn-b-N14_PYELONEPHR	MMP7	Wald ratio	1	0.03264	0.06331	0.6062
148	qy1SMM	finn-b-N14_TUBULOINTNEPHRNAS	Tubulo-interstitial nephritis, not spesified as acute or chronic || id:finn-b-N14_TUBULOINTNEPHRNAS	IL16	Wald ratio	1	-0.04915	0.09662	0.6109
22	6mIhYj	finn-b-N14_CHRONTUBULOINTNEPHRITIS	Chronic tubulo-interstitial nephritis || id:finn-b-N14_CHRONTUBULOINTNEPHRITIS	FGF4	Wald ratio	1	0.08268	0.1639	0.6139
182	vHBexC	finn-b-N14_CHRONTUBULOINTNEPHRITIS	Chronic tubulo-interstitial nephritis || id:finn-b-N14_CHRONTUBULOINTNEPHRITIS	CD5L	Wald ratio	1	-0.09159	0.1848	0.6202
150	SjZ3Qy	finn-b-N14_CHRONTUBULOINTNEPHRITIS	Chronic tubulo-interstitial nephritis || id:finn-b-N14_CHRONTUBULOINTNEPHRITIS	LPa	Wald ratio	1	-0.09759	0.1979	0.622
133	MoKiCb	finn-b-GLOMER_NEPHRITIS	Glomerulonephritis || id:finn-b-GLOMER_NEPHRITIS	BLC	Wald ratio	1	-0.03667	0.07486	0.6243
146	qy1SMM	finn-b-N14_CHRONTUBULOINTNEPHRITIS	Chronic tubulo-interstitial nephritis || id:finn-b-N14_CHRONTUBULOINTNEPHRITIS	IL16	Wald ratio	1	-0.06316	0.1294	0.6255
63	DRcxRi	finn-b-N14_PYELONEPHR	Acute tubulo-interstitial nephritis || id:finn-b-N14_PYELONEPHR	MCP2	Wald ratio	1	-0.02267	0.04654	0.6261
137	NZ68rB	finn-b-GLOMER_NEPHRITIS	Glomerulonephritis || id:finn-b-GLOMER_NEPHRITIS	TNC	Wald ratio	1	0.03128	0.06453	0.6278
156	sMHkDy	finn-b-N14_TUBULOINTNEPHRNAS	Tubulo-interstitial nephritis, not spesified as acute or chronic || id:finn-b-N14_TUBULOINTNEPHRNAS	THP	Wald ratio	1	0.02847	0.05913	0.6301
129	Lq6C9l	finn-b-GLOMER_NEPHRITIS	Glomerulonephritis || id:finn-b-GLOMER_NEPHRITIS	F7	Inverse variance weighted	2	0.02617	0.05576	0.6387
89	GuPPmw	finn-b-N14_CHRONTUBULOINTNEPHRITIS	Chronic tubulo-interstitial nephritis || id:finn-b-N14_CHRONTUBULOINTNEPHRITIS	ApoH	MR Egger	3	-0.2627	0.4161	0.6415
5	1nWOmf	finn-b-GLOMER_NEPHRITIS	Glomerulonephritis || id:finn-b-GLOMER_NEPHRITIS	TECK	Wald ratio	1	0.03432	0.07526	0.6484
118	JJvI3B	finn-b-N14_CHRONTUBULOINTNEPHRITIS	Chronic tubulo-interstitial nephritis || id:finn-b-N14_CHRONTUBULOINTNEPHRITIS	ApoE	Wald ratio	1	-0.06061	0.1332	0.649
39	8PJ8RC	finn-b-N14_PYELONEPHR	Acute tubulo-interstitial nephritis || id:finn-b-N14_PYELONEPHR	TF	Wald ratio	1	-0.01641	0.03615	0.6499
116	ITW5B6	finn-b-N14_TUBULOINTNEPHRNAS	Tubulo-interstitial nephritis, not spesified as acute or chronic || id:finn-b-N14_TUBULOINTNEPHRNAS	RAGE	Inverse variance weighted	2	-0.05591	0.1299	0.6668
96	GuPPmw	finn-b-N14_PYELONEPHR	Acute tubulo-interstitial nephritis || id:finn-b-N14_PYELONEPHR	ApoH	Weighted mode	3	-0.01706	0.03598	0.682
16	2XZzKA	finn-b-N14_TUBULOINTNEPHRNAS	Tubulo-interstitial nephritis, not spesified as acute or chronic || id:finn-b-N14_TUBULOINTNEPHRNAS	MIP1a	Wald ratio	1	0.04878	0.1206	0.6859
163	T6YiVT	finn-b-N14_PYELONEPHR	Acute tubulo-interstitial nephritis || id:finn-b-N14_PYELONEPHR	HP	Wald ratio	1	-0.01538	0.03825	0.6875
154	sMHkDy	finn-b-N14_CHRONTUBULOINTNEPHRITIS	Chronic tubulo-interstitial nephritis || id:finn-b-N14_CHRONTUBULOINTNEPHRITIS	THP	Wald ratio	1	-0.02836	0.07922	0.7204
2	00gJYy	finn-b-N14_CHRONTUBULOINTNEPHRITIS	Chronic tubulo-interstitial nephritis || id:finn-b-N14_CHRONTUBULOINTNEPHRITIS	ACE	Inverse variance weighted	2	-0.03616	0.1011	0.7207
49	c6gWvC	finn-b-GLOMER_NEPHRITIS	Glomerulonephritis || id:finn-b-GLOMER_NEPHRITIS	MCSF	Inverse variance weighted	2	0.01917	0.05428	0.724
190	XSVuSj	finn-b-N14_CHRONTUBULOINTNEPHRITIS	Chronic tubulo-interstitial nephritis || id:finn-b-N14_CHRONTUBULOINTNEPHRITIS	ANG2	Wald ratio	1	-0.07365	0.2144	0.7313
178	tqwFlU	finn-b-N14_CHRONTUBULOINTNEPHRITIS	Chronic tubulo-interstitial nephritis || id:finn-b-N14_CHRONTUBULOINTNEPHRITIS	IL8	Wald ratio	1	-0.06841	0.2003	0.7327
151	SjZ3Qy	finn-b-N14_PYELONEPHR	Acute tubulo-interstitial nephritis || id:finn-b-N14_PYELONEPHR	LPa	Wald ratio	1	0.01621	0.04828	0.7371
184	vHBexC	finn-b-N14_TUBULOINTNEPHRNAS	Tubulo-interstitial nephritis, not spesified as acute or chronic || id:finn-b-N14_TUBULOINTNEPHRNAS	CD5L	Wald ratio	1	-0.04466	0.1375	0.7454
24	6mIhYj	finn-b-N14_TUBULOINTNEPHRNAS	Tubulo-interstitial nephritis, not spesified as acute or chronic || id:finn-b-N14_TUBULOINTNEPHRNAS	FGF4	Wald ratio	1	0.03878	0.122	0.7505
72	eGKLLJ	finn-b-N14_TUBULOINTNEPHRNAS	Tubulo-interstitial nephritis, not spesified as acute or chronic || id:finn-b-N14_TUBULOINTNEPHRNAS	Sortilin	Wald ratio	1	0.04985	0.1568	0.7505
112	iMYQyx	finn-b-N14_TUBULOINTNEPHRNAS	Tubulo-interstitial nephritis, not spesified as acute or chronic || id:finn-b-N14_TUBULOINTNEPHRNAS	AGT	Wald ratio	1	0.02034	0.06506	0.7546
173	toAJ1o	finn-b-GLOMER_NEPHRITIS	Glomerulonephritis || id:finn-b-GLOMER_NEPHRITIS	GROa	Wald ratio	1	0.02131	0.06847	0.7556
19	5hkpxm	finn-b-N14_PYELONEPHR	Acute tubulo-interstitial nephritis || id:finn-b-N14_PYELONEPHR	IL6r	Wald ratio	1	0.005529	0.018	0.7587
104	Ii8d7s	finn-b-N14_TUBULOINTNEPHRNAS	Tubulo-interstitial nephritis, not spesified as acute or chronic || id:finn-b-N14_TUBULOINTNEPHRNAS	IL13	Wald ratio	1	-0.04429	0.1468	0.7629
188	wpqhOo	finn-b-N14_TUBULOINTNEPHRNAS	Tubulo-interstitial nephritis, not spesified as acute or chronic || id:finn-b-N14_TUBULOINTNEPHRNAS	CD40	Wald ratio	1	0.03067	0.1032	0.7664
73	fVDE1q	finn-b-GLOMER_NEPHRITIS	Glomerulonephritis || id:finn-b-GLOMER_NEPHRITIS	MPIF1	Inverse variance weighted	2	0.01706	0.05803	0.7688
47	bSE2aE	finn-b-N14_PYELONEPHR	Acute tubulo-interstitial nephritis || id:finn-b-N14_PYELONEPHR	NrCAM	Wald ratio	1	0.01818	0.06198	0.7693
168	TmRaoi	finn-b-N14_TUBULOINTNEPHRNAS	Tubulo-interstitial nephritis, not spesified as acute or chronic || id:finn-b-N14_TUBULOINTNEPHRNAS	CFHR1	Wald ratio	1	-0.01597	0.05722	0.7801
83	FyIggQ	finn-b-N14_PYELONEPHR	Acute tubulo-interstitial nephritis || id:finn-b-N14_PYELONEPHR	GSTa	Wald ratio	1	-0.009596	0.03535	0.7861
157	svvbSa	finn-b-GLOMER_NEPHRITIS	Glomerulonephritis || id:finn-b-GLOMER_NEPHRITIS	THPO	Wald ratio	1	-0.02594	0.1017	0.7986
69	eGKLLJ	finn-b-GLOMER_NEPHRITIS	Glomerulonephritis || id:finn-b-GLOMER_NEPHRITIS	Sortilin	Wald ratio	1	-0.01964	0.08006	0.8062
59	DKg1Y2	finn-b-N14_PYELONEPHR	Acute tubulo-interstitial nephritis || id:finn-b-N14_PYELONEPHR	SELE	Wald ratio	1	-0.004762	0.01973	0.8093
23	6mIhYj	finn-b-N14_PYELONEPHR	Acute tubulo-interstitial nephritis || id:finn-b-N14_PYELONEPHR	FGF4	Wald ratio	1	0.009024	0.04	0.8215
183	vHBexC	finn-b-N14_PYELONEPHR	Acute tubulo-interstitial nephritis || id:finn-b-N14_PYELONEPHR	CD5L	Wald ratio	1	-0.01003	0.04531	0.8248
37	8PJ8RC	finn-b-GLOMER_NEPHRITIS	Glomerulonephritis || id:finn-b-GLOMER_NEPHRITIS	TF	Wald ratio	1	-0.01205	0.05615	0.8301
158	svvbSa	finn-b-N14_CHRONTUBULOINTNEPHRITIS	Chronic tubulo-interstitial nephritis || id:finn-b-N14_CHRONTUBULOINTNEPHRITIS	THPO	Wald ratio	1	0.05523	0.2665	0.8358
87	GuPPmw	finn-b-GLOMER_NEPHRITIS	Glomerulonephritis || id:finn-b-GLOMER_NEPHRITIS	ApoH	Inverse variance weighted	3	0.008454	0.04094	0.8364
107	IIq37R	finn-b-N14_PYELONEPHR	Acute tubulo-interstitial nephritis || id:finn-b-N14_PYELONEPHR	FetuinA	Wald ratio	1	-0.004452	0.02226	0.8415
189	XSVuSj	finn-b-GLOMER_NEPHRITIS	Glomerulonephritis || id:finn-b-GLOMER_NEPHRITIS	ANG2	Wald ratio	1	-0.01625	0.08159	0.8422
123	KjHeRZ	finn-b-N14_PYELONEPHR	Acute tubulo-interstitial nephritis || id:finn-b-N14_PYELONEPHR	CRP	Wald ratio	1	0.009661	0.04883	0.8432
145	qy1SMM	finn-b-GLOMER_NEPHRITIS	Glomerulonephritis || id:finn-b-GLOMER_NEPHRITIS	IL16	Wald ratio	1	-0.009305	0.04868	0.8484
74	fVDE1q	finn-b-N14_CHRONTUBULOINTNEPHRITIS	Chronic tubulo-interstitial nephritis || id:finn-b-N14_CHRONTUBULOINTNEPHRITIS	MPIF1	Inverse variance weighted	2	0.03221	0.1704	0.85
136	MoKiCb	finn-b-N14_TUBULOINTNEPHRNAS	Tubulo-interstitial nephritis, not spesified as acute or chronic || id:finn-b-N14_TUBULOINTNEPHRNAS	BLC	Wald ratio	1	-0.02764	0.1464	0.8502
75	fVDE1q	finn-b-N14_PYELONEPHR	Acute tubulo-interstitial nephritis || id:finn-b-N14_PYELONEPHR	MPIF1	Inverse variance weighted	2	-0.006742	0.03731	0.8566
88	GuPPmw	finn-b-GLOMER_NEPHRITIS	Glomerulonephritis || id:finn-b-GLOMER_NEPHRITIS	ApoH	Weighted mode	3	-0.01062	0.05248	0.8583
138	NZ68rB	finn-b-N14_CHRONTUBULOINTNEPHRITIS	Chronic tubulo-interstitial nephritis || id:finn-b-N14_CHRONTUBULOINTNEPHRITIS	TNC	Wald ratio	1	0.02877	0.1693	0.865
50	c6gWvC	finn-b-N14_CHRONTUBULOINTNEPHRITIS	Chronic tubulo-interstitial nephritis || id:finn-b-N14_CHRONTUBULOINTNEPHRITIS	MCSF	Inverse variance weighted	2	0.02407	0.1424	0.8658
196	YSKa2A	finn-b-N14_TUBULOINTNEPHRNAS	Tubulo-interstitial nephritis, not spesified as acute or chronic || id:finn-b-N14_TUBULOINTNEPHRNAS	VCAM1	Wald ratio	1	-0.02464	0.1499	0.8694
84	FyIggQ	finn-b-N14_TUBULOINTNEPHRNAS	Tubulo-interstitial nephritis, not spesified as acute or chronic || id:finn-b-N14_TUBULOINTNEPHRNAS	GSTa	Wald ratio	1	0.01717	0.1076	0.8732
71	eGKLLJ	finn-b-N14_PYELONEPHR	Acute tubulo-interstitial nephritis || id:finn-b-N14_PYELONEPHR	Sortilin	Wald ratio	1	0.007553	0.05136	0.8831
159	svvbSa	finn-b-N14_PYELONEPHR	Acute tubulo-interstitial nephritis || id:finn-b-N14_PYELONEPHR	THPO	Wald ratio	1	0.009205	0.06527	0.8878
103	Ii8d7s	finn-b-N14_PYELONEPHR	Acute tubulo-interstitial nephritis || id:finn-b-N14_PYELONEPHR	IL13	Wald ratio	1	-0.006621	0.0484	0.8912
17	5hkpxm	finn-b-GLOMER_NEPHRITIS	Glomerulonephritis || id:finn-b-GLOMER_NEPHRITIS	IL6r	Wald ratio	1	0.003647	0.028	0.8964
135	MoKiCb	finn-b-N14_PYELONEPHR	Acute tubulo-interstitial nephritis || id:finn-b-N14_PYELONEPHR	BLC	Wald ratio	1	-0.005972	0.04806	0.9011
33	7QOKHt	finn-b-GLOMER_NEPHRITIS	Glomerulonephritis || id:finn-b-GLOMER_NEPHRITIS	CA19-9	Wald ratio	1	-0.005305	0.04322	0.9023
51	c6gWvC	finn-b-N14_PYELONEPHR	Acute tubulo-interstitial nephritis || id:finn-b-N14_PYELONEPHR	MCSF	Inverse variance weighted	2	-0.005245	0.04419	0.9055
45	bSE2aE	finn-b-GLOMER_NEPHRITIS	Glomerulonephritis || id:finn-b-GLOMER_NEPHRITIS	NrCAM	Wald ratio	1	0.01074	0.09669	0.9115
15	2XZzKA	finn-b-N14_PYELONEPHR	Acute tubulo-interstitial nephritis || id:finn-b-N14_PYELONEPHR	MIP1a	Wald ratio	1	-0.004082	0.03959	0.9179
186	wpqhOo	finn-b-N14_CHRONTUBULOINTNEPHRITIS	Chronic tubulo-interstitial nephritis || id:finn-b-N14_CHRONTUBULOINTNEPHRITIS	CD40	Wald ratio	1	-0.01382	0.1387	0.9206
108	IIq37R	finn-b-N14_TUBULOINTNEPHRNAS	Tubulo-interstitial nephritis, not spesified as acute or chronic || id:finn-b-N14_TUBULOINTNEPHRNAS	FetuinA	Wald ratio	1	-0.006359	0.06789	0.9254
128	kteiLw	finn-b-N14_TUBULOINTNEPHRNAS	Tubulo-interstitial nephritis, not spesified as acute or chronic || id:finn-b-N14_TUBULOINTNEPHRNAS	ApoA4	Wald ratio	1	0.005985	0.06572	0.9274
106	IIq37R	finn-b-N14_CHRONTUBULOINTNEPHRITIS	Chronic tubulo-interstitial nephritis || id:finn-b-N14_CHRONTUBULOINTNEPHRITIS	FetuinA	Wald ratio	1	0.00779	0.09094	0.9317
76	fVDE1q	finn-b-N14_TUBULOINTNEPHRNAS	Tubulo-interstitial nephritis, not spesified as acute or chronic || id:finn-b-N14_TUBULOINTNEPHRNAS	MPIF1	Inverse variance weighted	2	0.009418	0.1133	0.9337
44	A9Bsbf	finn-b-N14_TUBULOINTNEPHRNAS	Tubulo-interstitial nephritis, not spesified as acute or chronic || id:finn-b-N14_TUBULOINTNEPHRNAS	IL18	Wald ratio	1	0.01163	0.1445	0.9359
6	1nWOmf	finn-b-N14_CHRONTUBULOINTNEPHRITIS	Chronic tubulo-interstitial nephritis || id:finn-b-N14_CHRONTUBULOINTNEPHRITIS	TECK	Wald ratio	1	-0.01487	0.1978	0.9401
13	2XZzKA	finn-b-GLOMER_NEPHRITIS	Glomerulonephritis || id:finn-b-GLOMER_NEPHRITIS	MIP1a	Wald ratio	1	0.004286	0.06143	0.9444
32	6QtWRB	finn-b-N14_TUBULOINTNEPHRNAS	Tubulo-interstitial nephritis, not spesified as acute or chronic || id:finn-b-N14_TUBULOINTNEPHRNAS	MMP7	Wald ratio	1	-0.01292	0.1907	0.946
141	oe4NI7	finn-b-GLOMER_NEPHRITIS	Glomerulonephritis || id:finn-b-GLOMER_NEPHRITIS	AAT	Wald ratio	1	0.003951	0.06741	0.9533
102	Ii8d7s	finn-b-N14_CHRONTUBULOINTNEPHRITIS	Chronic tubulo-interstitial nephritis || id:finn-b-N14_CHRONTUBULOINTNEPHRITIS	IL13	Wald ratio	1	-0.01142	0.1982	0.9541
200	ZkAiMh	finn-b-N14_TUBULOINTNEPHRNAS	Tubulo-interstitial nephritis, not spesified as acute or chronic || id:finn-b-N14_TUBULOINTNEPHRNAS	ENA78	Wald ratio	1	-0.009383	0.1674	0.9553
12	20yq2L	finn-b-N14_TUBULOINTNEPHRNAS	Tubulo-interstitial nephritis, not spesified as acute or chronic || id:finn-b-N14_TUBULOINTNEPHRNAS	MIP1b	Wald ratio	1	-0.009829	0.1868	0.958
26	6Q3i6T	finn-b-N14_CHRONTUBULOINTNEPHRITIS	Chronic tubulo-interstitial nephritis || id:finn-b-N14_CHRONTUBULOINTNEPHRITIS	Leptin	Wald ratio	1	0.0136	0.258	0.958
46	bSE2aE	finn-b-N14_CHRONTUBULOINTNEPHRITIS	Chronic tubulo-interstitial nephritis || id:finn-b-N14_CHRONTUBULOINTNEPHRITIS	NrCAM	Wald ratio	1	-0.01322	0.2541	0.9585
86	GuPPmw	finn-b-GLOMER_NEPHRITIS	Glomerulonephritis || id:finn-b-GLOMER_NEPHRITIS	ApoH	Weighted median	3	-0.002038	0.04653	0.9651
7	1nWOmf	finn-b-N14_PYELONEPHR	Acute tubulo-interstitial nephritis || id:finn-b-N14_PYELONEPHR	TECK	Wald ratio	1	-0.002062	0.04831	0.966
43	A9Bsbf	finn-b-N14_PYELONEPHR	Acute tubulo-interstitial nephritis || id:finn-b-N14_PYELONEPHR	IL18	Wald ratio	1	0.001789	0.04758	0.97
4	00gJYy	finn-b-N14_TUBULOINTNEPHRNAS	Tubulo-interstitial nephritis, not spesified as acute or chronic || id:finn-b-N14_TUBULOINTNEPHRNAS	ACE	Inverse variance weighted	2	-0.003497	0.09889	0.9718
134	MoKiCb	finn-b-N14_CHRONTUBULOINTNEPHRITIS	Chronic tubulo-interstitial nephritis || id:finn-b-N14_CHRONTUBULOINTNEPHRITIS	BLC	Wald ratio	1	0.006667	0.1965	0.9729
160	svvbSa	finn-b-N14_TUBULOINTNEPHRNAS	Tubulo-interstitial nephritis, not spesified as acute or chronic || id:finn-b-N14_TUBULOINTNEPHRNAS	THPO	Wald ratio	1	-0.005021	0.1983	0.9798
48	bSE2aE	finn-b-N14_TUBULOINTNEPHRNAS	Tubulo-interstitial nephritis, not spesified as acute or chronic || id:finn-b-N14_TUBULOINTNEPHRNAS	NrCAM	Wald ratio	1	0.003306	0.1893	0.9861
144	oe4NI7	finn-b-N14_TUBULOINTNEPHRNAS	Tubulo-interstitial nephritis, not spesified as acute or chronic || id:finn-b-N14_TUBULOINTNEPHRNAS	AAT	Wald ratio	1	-0.0009877	0.1319	0.994

## Sheet: Table S6
Table S6. Mendelian randomization (MR) analysis of fenofibrate and nephritis outcomes with inverse variance weighting (IVW) as the decision method.
	id.exposure	id.outcome	outcome	exposure	method	nsnp	b	se	pval
17	PvdovP	finn-b-GLOMER_NEPHRITIS	Glomerulonephritis || id:finn-b-GLOMER_NEPHRITIS	Response to fenofibrate (HDL cholesterol levels) (unit decrease)	Wald ratio	1	1.403	0.7545	0.06297
2	23rLN4	finn-b-N14_CHRONTUBULOINTNEPHRITIS	Chronic tubulo-interstitial nephritis || id:finn-b-N14_CHRONTUBULOINTNEPHRITIS	Response to fenofibrate (unit decrease)	Wald ratio	1	0.1072	0.06067	0.07739
4	23rLN4	finn-b-N14_TUBULOINTNEPHRNAS	Tubulo-interstitial nephritis, not spesified as acute or chronic || id:finn-b-N14_TUBULOINTNEPHRNAS	Response to fenofibrate (unit decrease)	Wald ratio	1	-0.07664	0.0454	0.09141
12	g0cTQZ	finn-b-N14_TUBULOINTNEPHRNAS	Tubulo-interstitial nephritis, not spesified as acute or chronic || id:finn-b-N14_TUBULOINTNEPHRNAS	Response to fenofibrate (HDL cholesterol levels) (unit increase)	Wald ratio	1	-1.948	1.289	0.1307
5	fi4SKP	finn-b-GLOMER_NEPHRITIS	Glomerulonephritis || id:finn-b-GLOMER_NEPHRITIS	Response to fenofibrate (LDL cholesterol levels) (unit decrease)	Wald ratio	1	-1.28	0.894	0.1522
10	g0cTQZ	finn-b-N14_CHRONTUBULOINTNEPHRITIS	Chronic tubulo-interstitial nephritis || id:finn-b-N14_CHRONTUBULOINTNEPHRITIS	Response to fenofibrate (HDL cholesterol levels) (unit increase)	Wald ratio	1	-2.333	1.739	0.1798
11	g0cTQZ	finn-b-N14_PYELONEPHR	Acute tubulo-interstitial nephritis || id:finn-b-N14_PYELONEPHR	Response to fenofibrate (HDL cholesterol levels) (unit increase)	Wald ratio	1	-0.5562	0.425	0.1906
26	yYXCgk	finn-b-N14_CHRONTUBULOINTNEPHRITIS	Chronic tubulo-interstitial nephritis || id:finn-b-N14_CHRONTUBULOINTNEPHRITIS	Response to fenofibrate (triglyceride levels) (unit decrease)	Inverse variance weighted	2	0.9842	1.068	0.357
20	PvdovP	finn-b-N14_TUBULOINTNEPHRNAS	Tubulo-interstitial nephritis, not spesified as acute or chronic || id:finn-b-N14_TUBULOINTNEPHRNAS	Response to fenofibrate (HDL cholesterol levels) (unit decrease)	Wald ratio	1	-1.339	1.476	0.3641
19	PvdovP	finn-b-N14_PYELONEPHR	Acute tubulo-interstitial nephritis || id:finn-b-N14_PYELONEPHR	Response to fenofibrate (HDL cholesterol levels) (unit decrease)	Wald ratio	1	-0.347	0.4833	0.4728
18	PvdovP	finn-b-N14_CHRONTUBULOINTNEPHRITIS	Chronic tubulo-interstitial nephritis || id:finn-b-N14_CHRONTUBULOINTNEPHRITIS	Response to fenofibrate (HDL cholesterol levels) (unit decrease)	Wald ratio	1	-1.264	1.983	0.524
3	23rLN4	finn-b-N14_PYELONEPHR	Acute tubulo-interstitial nephritis || id:finn-b-N14_PYELONEPHR	Response to fenofibrate (unit decrease)	Wald ratio	1	-0.008925	0.01481	0.5468
7	fi4SKP	finn-b-N14_PYELONEPHR	Acute tubulo-interstitial nephritis || id:finn-b-N14_PYELONEPHR	Response to fenofibrate (LDL cholesterol levels) (unit decrease)	Wald ratio	1	0.34	0.578	0.5564
25	yYXCgk	finn-b-GLOMER_NEPHRITIS	Glomerulonephritis || id:finn-b-GLOMER_NEPHRITIS	Response to fenofibrate (triglyceride levels) (unit decrease)	Inverse variance weighted	2	-0.1426	0.2462	0.5625
6	fi4SKP	finn-b-N14_CHRONTUBULOINTNEPHRITIS	Chronic tubulo-interstitial nephritis || id:finn-b-N14_CHRONTUBULOINTNEPHRITIS	Response to fenofibrate (LDL cholesterol levels) (unit decrease)	Wald ratio	1	1.364	2.356	0.5626
21	wixr5g	finn-b-GLOMER_NEPHRITIS	Glomerulonephritis || id:finn-b-GLOMER_NEPHRITIS	Response to fenofibrate (unit increase)	Inverse variance weighted	2	0.004803	0.009291	0.6052
15	KvgRvI	finn-b-N14_PYELONEPHR	Acute tubulo-interstitial nephritis || id:finn-b-N14_PYELONEPHR	Response to fenofibrate (total cholesterol levels) (unit decrease)	Wald ratio	1	-0.4885	0.9545	0.6088
28	yYXCgk	finn-b-N14_TUBULOINTNEPHRNAS	Tubulo-interstitial nephritis, not spesified as acute or chronic || id:finn-b-N14_TUBULOINTNEPHRNAS	Response to fenofibrate (triglyceride levels) (unit decrease)	Inverse variance weighted	2	0.2288	0.483	0.6357
27	yYXCgk	finn-b-N14_PYELONEPHR	Acute tubulo-interstitial nephritis || id:finn-b-N14_PYELONEPHR	Response to fenofibrate (triglyceride levels) (unit decrease)	Inverse variance weighted	2	-0.06633	0.1594	0.6773
14	KvgRvI	finn-b-N14_CHRONTUBULOINTNEPHRITIS	Chronic tubulo-interstitial nephritis || id:finn-b-N14_CHRONTUBULOINTNEPHRITIS	Response to fenofibrate (total cholesterol levels) (unit decrease)	Wald ratio	1	-1.533	3.914	0.6953
8	fi4SKP	finn-b-N14_TUBULOINTNEPHRNAS	Tubulo-interstitial nephritis, not spesified as acute or chronic || id:finn-b-N14_TUBULOINTNEPHRNAS	Response to fenofibrate (LDL cholesterol levels) (unit decrease)	Wald ratio	1	-0.62	1.766	0.7255
1	23rLN4	finn-b-GLOMER_NEPHRITIS	Glomerulonephritis || id:finn-b-GLOMER_NEPHRITIS	Response to fenofibrate (unit decrease)	Wald ratio	1	0.006263	0.02325	0.7876
23	wixr5g	finn-b-N14_PYELONEPHR	Acute tubulo-interstitial nephritis || id:finn-b-N14_PYELONEPHR	Response to fenofibrate (unit increase)	Inverse variance weighted	2	0.001733	0.01114	0.8764
22	wixr5g	finn-b-N14_CHRONTUBULOINTNEPHRITIS	Chronic tubulo-interstitial nephritis || id:finn-b-N14_CHRONTUBULOINTNEPHRITIS	Response to fenofibrate (unit increase)	Inverse variance weighted	2	-0.003796	0.02448	0.8768
13	KvgRvI	finn-b-GLOMER_NEPHRITIS	Glomerulonephritis || id:finn-b-GLOMER_NEPHRITIS	Response to fenofibrate (total cholesterol levels) (unit decrease)	Wald ratio	1	0.2246	1.482	0.8796
16	KvgRvI	finn-b-N14_TUBULOINTNEPHRNAS	Tubulo-interstitial nephritis, not spesified as acute or chronic || id:finn-b-N14_TUBULOINTNEPHRNAS	Response to fenofibrate (total cholesterol levels) (unit decrease)	Wald ratio	1	0.2807	2.908	0.9231
9	g0cTQZ	finn-b-GLOMER_NEPHRITIS	Glomerulonephritis || id:finn-b-GLOMER_NEPHRITIS	Response to fenofibrate (HDL cholesterol levels) (unit increase)	Wald ratio	1	-0.04531	0.6578	0.9451
24	wixr5g	finn-b-N14_TUBULOINTNEPHRNAS	Tubulo-interstitial nephritis, not spesified as acute or chronic || id:finn-b-N14_TUBULOINTNEPHRNAS	Response to fenofibrate (unit increase)	Inverse variance weighted	2	0.0006658	0.01821	0.9708
